# Supplementary material for: Mating proximity blinds threat perception
Source: Nature. 2024 Aug 28;634(8034):635–43. doi: 10.1038/s41586-024-07890-3 (PMC11485238; doi:10.1038/s41586-024-07890-3)
Supplement: Supplementary file 3 — Statistics for behavioural, live calcium imaging and anatomical data (main and extended figures) [file 41586_2024_7890_MOESM3_ESM.xlsx]

## Sheet: FIGURE 1
FIGURE 1C
	courtship index												defensive index
	genotype	no threat					threat						no threat					threat
		1st Qu.	Median	Mean	3rd Qu.	sample_size	1st Qu.	Median	Mean	3rd Qu.	sample_size		1st Qu.	Median	Mean	3rd Qu.	sample_size	1st Qu.	Median	Mean	3rd Qu.	sample_size
	CS	44.1733	62.5033	61.6625	74.8633	59	5.41333	10.8367	15.5407	24.1583	59		12.0883	24.54	28.2683	44.175	59	57.5033	72.5067	67.1168	81.135	59
		Wilcoxon rank sum test with continuity correction : W = 3359.5, p-value < 2.2e-16											Wilcoxon rank sum test with continuity correction :W = 327.5, p-value = 2.899e-14
FIGURE 1E														FIG. 1F
	courtship index													courtship index
	genotype	no threat					threat							genotype		LIGHT OFF					LIGHT ON
		1st Qu.	Median	Mean	3rd Qu.	sample_size	1st Qu.	Median	Mean	3rd Qu.	sample_size					1st Qu.	Median	Mean	3rd Qu.	sample_size	1st Qu.	Median	Mean	3rd Qu.	sample_size
	LC16 Split Gal 4 / +	34.4625	59.2067	55.4972	72.9758	30	13.125	27.8733	29.5027	45.2	32			LC16 Split Gal 4 / +		42.5	58.32	60.46	72.08	17	37.09	58.34	55.53	69.16	27
	UAS TNT / +	59.2425	77.5783	74.6467	89.4983	18	0	14.4883	27.2354	54.1642	16			UAS CHRIMSON ATTP18 / +		36.03	61.53	62.22	86.49	16	40.82	61.52	62.97	80.59	21
	LC16 > TNT	52.7217	64.5817	65.5904	86	38	46.6667	66.28	60.935	78.5133	37			LC16 > CHRIMSON		73.52	88	82.09	91.67	15	20.016	30.008	32.181	39.392	20
		Two ways ANOVA :														Two ways ANOVA :
				Df	Sum Sq	Mean Sq	F value	Pr(>F)	signf.									Df	Sum Sq	Mean Sq	F value	Pr(>F)	signf.
		Threat		1	19225	19225	33.23	3.93e-08	***							Light		1	7607	7607	14.197	0.000268	***
		Line		2	14706	7353	12.709	7.36e-06	***							Line		2	1623	811	1.514	0.224522	ns
		Threat:Line		2	11302	5651	9.768	9.79e-05	***							Light:Line		2	13291	6646	12.402	1.4e-05	***
		Residuals		165	95462	579										Residuals		109	58406	536
		95% family-wise confidence level														95% family-wise confidence level
		Cond.threat				Diff	Lwr	Ups	p adj	signf.						Cond.light				Diff	Lwr	Ups	p adj	signf.
		no threat		threat		21.2068	13.572	28.8417	2e-07	***						ON		OFF		-16.5446	-25.2474	-7.84181	0.000267546	***
		Line				Diff	Lwr	Upr	p adj							Line				Diff	Lwr	Upr	p adj
		Experimental		GAL 4 / +		20.7296	10.4664	30.9928	1.16e-05	***						Experimental		GAL 4 / +		-5.12611	-17.6856	7.43339	0.597452	ns
		UAS / +		GAL 4 / +		9.28901	-3.47093	22.049	0.200171	ns						UAS / +		GAL 4 / +		4.44187	-7.82704	16.7108	0.6664	ns
		UAS / +		Experimental		-11.4406	-23.8027	0.921492	0.0760868	ns						UAS / +		Experimental		9.56798	-3.49913	22.6351	0.195137	ns
		Tukey multiple comparisons post hoc with Bonferroni correction														Tukey multiple comparisons post hoc with Bonferroni correction
		Line 1	Line 2	Cond.threat:line1	Cond.threat:line2	Diff	Lwr	Upr	p.adj	signf.						Line 1	Line 2	Cond.threat:line1	Cond.threat:line2	Diff	Lwr	Upr	p.adj	signf.
		GAL 4 / +	GAL 4 / +	no threat	threat	25.9945	8.36852	43.6205	0.000499142	**						GAL 4 / +	GAL 4 / +	ON	OFF	25.9945	8.36852	43.6205	0.000499142	***
		Experimental	GAL 4 / +	threat	threat	31.4322	14.6889	48.1756	3.18439e-06	***						Experimental	GAL 4 / +	OFF	OFF	31.4322	14.6889	48.1756	3.18439e-06	***
		Experimental	GAL 4 / +	no threat	threat	36.0877	19.4469	52.7286	4.95588e-08	***						Experimental	GAL 4 / +	ON	OFF	36.0877	19.4469	52.7286	4.95588e-08	***
		UAS / +	GAL 4 / +	threat	threat	-2.26729	-23.5036	18.969	0.999625	ns						UAS / +	GAL 4 / +	OFF	OFF	-2.26729	-23.5036	18.969	0.999625	ns
		UAS / +	GAL 4 / +	no threat	threat	45.144	24.7093	65.5786	2.69774e-08	***						UAS / +	GAL 4 / +	ON	OFF	45.144	24.7093	65.5786	2.69774e-08	***
		Experimental	GAL 4 / +	threat	no threat	5.43773	-11.6023	22.4777	0.940868	ns						Experimental	GAL 4 / +	OFF	ON	5.43773	-11.6023	22.4777	0.940868	ns
		Experimental	GAL 4 / +	no threat	no threat	10.0932	-6.84608	27.0325	0.521839	ns						Experimental	GAL 4 / +	ON	ON	10.0932	-6.84608	27.0325	0.521839	ns
		UAS / +	GAL 4 / +	threat	no threat	-28.2618	-49.7328	-6.79084	0.00279575	**						UAS / +	GAL 4 / +	OFF	ON	-28.2618	-49.7328	-6.79084	0.00279575	**
		UAS / +	GAL 4 / +	no threat	no threat	19.1494	-1.52896	39.8279	0.0868541	ns						UAS / +	GAL 4 / +	ON	ON	19.1494	-1.52896	39.8279	0.0868541	ns
		Experimental	Experimental	no threat	threat	4.65548	-11.3634	20.6743	0.95996	ns						Experimental	Experimental	ON	OFF	4.65548	-11.3634	20.6743	0.95996	ns
		UAS / +	Experimental	threat	threat	-33.6995	-54.452	-12.947	8.53292e-05	***						UAS / +	Experimental	OFF	OFF	-33.6995	-54.452	-12.947	8.53292e-05	***
		UAS / +	Experimental	no threat	threat	13.7117	-6.21968	33.6431	0.356121	ns						UAS / +	Experimental	ON	OFF	13.7117	-6.21968	33.6431	0.356121	ns
		UAS / +	Experimental	threat	no threat	-38.355	-59.0249	-17.6851	4.27507e-06	***						UAS / +	Experimental	OFF	ON	-38.355	-59.0249	-17.6851	4.27507e-06	***
		UAS / +	Experimental	no threat	no threat	9.05623	-10.7891	28.9016	0.775927	ns						UAS / +	Experimental	ON	ON	9.05623	-10.7891	28.9016	0.775927	ns
		UAS / +	UAS / +	no threat	threat	47.4113	23.5806	71.2419	6.70043e-07	***						UAS / +	UAS / +	ON	OFF	47.4113	23.5806	71.2419	6.70043e-07	***
Figure 1H														Figure 1I
	ΔF/F0														ΔF/F0
	genotype	no threat					threat								genotype	no light					light
		1st Qu.	Median	Mean	3rd Qu.	sample_size	1st Qu.	Median	Mean	3rd Qu.	sample_size					1st Qu.	Median	Mean	3rd Qu.	sample_size	1st Qu.	Median	Mean	3rd Qu.	sample_size
	LC16>GCamP6f	-7.061	-1.061	-1.545	1.695	7	12,73	16.99	25.51	30.03	7				LC16>GCamP6f	-10.01	-4.837	-5.88	-1.442	6	-14.51	-12.13	-8.17	1.69	6
		paired Wilcoxon rank sum test with continuity correction : W = 28.0, p-value = 0.015														paired t-test : t = 0,48, df = 5; p-value = 0.65

## Sheet: FIGURE 2
FIGURE 2B														FIGURE 2H
	LIGHT ON														courtship index
	courtship index														genotype	no threat					threat
	genotype	no_threat					threat									1st Qu.	Median	Mean	3rd Qu.	sample_size	1st Qu.	Median	Mean	3rd Qu.	sample_size
		1st Qu.	Median	Mean	3rd Qu.	sample_size	1st Qu.	Median	Mean	3rd Qu.	sample_size				P1 Split Gal 4 / +	55.4375	78.3333	75.5594	98.0842	22	2.70417	15.59	21.3224	32.2417	38
	P1 Split Gal 4 / +	41.5283	49.3483	54.1371	66.71	30	0.2975	8.33333	14.4261	20.775	30				UAS 5HT7 RNAi / +	59.0792	72.5033	72.231	87.855	16	0	4.585	12.0082	8.345	24
	UAS CHRIMSONATTP18 / +	47.4958	59.4417	58.9501	81.3067	30	10.62	20.4167	28.151	43.0842	28				P1 > 5-HT7 RNAi	49.1592	57.9217	60.9836	70.7625	24	21.355	42.37	45.0615	65.2333	39
	P1 > CHRIMSON	36.45	50.3967	55.0927	76.6133	30	27.4858	44.3817	44.5606	59.5525	30					Two ways ANOVA :
	STATISTICS	Two ways ANOVA :																Df	Sum Sq	Mean Sq	F value	Pr(>F)	signf.
				Df	Sum Sq	Mean Sq	F value	Pr(>F)	signf.							Threat		1	61145	61145	108.026	2e-16	***
		Threat		1	32421	32421	54.398	6.64e-12	***							Line		2	4966	2483	4.386	0.0142	*
		Line		2	7345	3672	6.162	0.00432	**							Threat:Line		2	16298	8149	14.397	2.03e-06	***
		Threat:Line		2	6700	3350	5.621	0.00432	**							Residuals		142	80374	566
		Residuals		172	102513	596										95% family-wise confidence level
		95% family-wise confidence level														Cond.threat				Diff	Lwr	Ups	p adj	signf.
		Cond.threat				Diff	Lwr	Ups	p adj	signf.						no threat		threat		41.1969	33.3614	49.0324	0	***
		no threat		threat		26.9937	19.7696	34.2179	0	***						Line				Diff	Lwr	Upr	p adj
		Line				Diff	Lwr	Upr	p adj							Experimental		GAL 4 / +		-9.14163	-19.874	1.59076	0.11171	ns
		Experimental		GAL 4 / +		15.545	5.0073	26.0827	0.00178327	***						UAS / +		GAL 4 / +		-5.57034	-17.3493	6.20858	0.503299	ns
		UAS / +		GAL 4 / +		9.33453	-1.29362	19.9627	0.0977651	ns						UAS / +		Experimental		-14.712	-26.8809	-2.54307	0.013306	*
		UAS / +		Experimental		-6.21047	-16.8386	4.41768	0.352839	ns						Tukey multiple comparisons post hoc with Bonferroni correction
		Tukey multiple comparisons post hoc with Bonferroni correction														Line 1	Line 2	Cond.threat:line1	Cond.threat:line2	Diff	Lwr	Upr	p.adj	signf.
		Line 1	Line 2	Cond.threat:line1	Cond.threat:line2	Diff	Lwr	Upr	p.adj	signf.						GAL 4 / +	GAL 4 / +	no threat	threat	54.237	35.8235	72.6506	3.06533e-13	***
		GAL 4 / +	GAL 4 / +	no threat	threat	39.711	21.5436	57.8784	3.60436e-08	***						Experimental	GAL 4 / +	threat	threat	-27.6641	-44.9641	-10.364	0.000123017	***
		Experimental	GAL 4 / +	threat	threat	30.1344	11.9671	48.3018	5.43799e-05	***						Experimental	GAL 4 / +	no threat	threat	-39.6612	-57.5823	-21.7402	3.26133e-08	***
		Experimental	GAL 4 / +	no threat	threat	40.6666	22.4992	58.8339	1.62083e-08	***						UAS / +	GAL 4 / +	threat	threat	-8.78951	-27.4787	9.89964	0.751429	ns
		UAS / +	GAL 4 / +	threat	threat	13.7248	-4.7641	32.2138	0.272175	ns						UAS / +	GAL 4 / +	no threat	threat	50.9087	30.4249	71.3924	5.3602e-10	***
		UAS / +	GAL 4 / +	no threat	threat	44.524	26.3566	62.6914	5.78445e-10	***						Experimental	GAL 4 / +	threat	no threat	26.573	6.83195	46.314	0.00210019	*
		Experimental	GAL 4 / +	threat	no threat	-9.57656	-27.7439	8.59081	0.65238	ns						Experimental	GAL 4 / +	no threat	no threat	14.5758	-5.71164	34.8632	0.305996	ns
		Experimental	GAL 4 / +	no threat	no threat	0.955556	-17.2118	19.1229	0.999989	ns						UAS / +	GAL 4 / +	threat	no threat	-63.0265	-83.9956	-42.0575	9.4702e-14	***
		UAS / +	GAL 4 / +	threat	no threat	-25.9862	-44.4751	-7.49722	0.00107334	**						UAS / +	GAL 4 / +	no threat	no threat	-3.32835	-25.9115	19.2548	0.998186	ns
		UAS / +	GAL 4 / +	no threat	no threat	4.813	-13.3544	22.9804	0.973189	ns						Experimental	Experimental	no threat	threat	11.9972	-7.28527	31.2797	0.470673	ns
		Experimental	Experimental	no threat	threat	10.5321	-7.63525	28.6995	0.552916	ns						UAS / +	Experimental	threat	threat	-36.4536	-56.4519	-16.4552	7.43943e-06	***
		UAS / +	Experimental	threat	threat	-16.4096	-34.8985	2.07933	0.113556	ns						UAS / +	Experimental	no threat	threat	23.2446	1.55973	44.9295	0.0279601	*
		UAS / +	Experimental	no threat	threat	14.3896	-3.77781	32.5569	0.206791	ns						UAS / +	Experimental	threat	no threat	-48.4508	-68.9886	-27.9129	3.70511e-09	***
		UAS / +	Experimental	threat	no threat	-26.9417	-45.4307	-8.45278	0.000603336	***						UAS / +	Experimental	no threat	no threat	11.2474	-10.936	33.4309	0.68713	ns
		UAS / +	Experimental	no threat	no threat	3.85744	-14.3099	22.0248	0.990056	ns						UAS / +	UAS / +	no threat	threat	59.6982	36.8897	82.5067	6.76903e-11	***
		UAS / +	UAS / +	no threat	threat	30.7992	12.3102	49.2881	4.9739e-05	***
FIGURE 2E														FIGURE 2i
	ΔF/F0														ΔF/F0
	genotype	baseline					stim								genotype	pre 5HT					post 5HT
		1st Qu.	Median	Mean	3rd Qu.	sample_size	1st Qu.	Median	Mean	3rd Qu.	sample_size					1st Qu.	Median	Mean	3rd Qu.	sample_size	1st Qu.	Median	Mean	3rd Qu.	sample_size
	Trh>GCamP6s;LC16>Chrimson	-2.15	-1.29	-0.63	0.63	7	5.04	10.76	9.25	11.96	7				71G01>GCamP6s	-0.072	0.122	-0.13	0.226	7	-8.41	-3.96	-5.35	-2.07	7
		paired t-test : t = 5.74, df = 6; p-value = 0.0001														paired Wilcoxon rank sum test with continuity correction : W = -26.0, p-value = 0.031
FIGURE 2F														FIGURE 2J
	courtship index														ΔF/F0
	genotype	no threat					threat								genotype	pre 5HT					post 5HT
		1st Qu.	Median	Mean	3rd Qu.	sample_size	1st Qu.	Median	Mean	3rd Qu.	sample_size					1st Qu.	Median	Mean	3rd Qu.	sample_size	1st Qu.	Median	Mean	3rd Qu.	sample_size
	R23E12-AD_TRH-DBD_UASTNT / +	50.4067	59.1867	65.7567	76.0767	15	2.92667	12.77	27.3943	47.3883	14				71G01>GCamP6s,5HTR7-RNAi	-3.198	2.3	-2.23	-1.25	7	-5.442	0.71	-0.87	1.69	7
	UAS TNT / +	57.1	68.24	70.3687	85.4117	15	5.5	14.9933	21.5037	29.58	19					paired t-test : t=0,94, df=6; p-value = 0.37
	R23E12-AD_TRH-DBD_UASTNT > TNT	42.4867	69.1733	60.4251	80.0067	17	27.9108	56.2617	52.5351	78.7725	24
		Two ways ANOVA :
				Df	Sum Sq	Mean Sq	F value	Pr(>F)	signf.
		Threat		1	22090	22090	32.73	1.15e-07	***					FIGURE 2L
		Line		2	4030	2015	2.985	0.05514	ns
		Threat:Line		2	8354	4177	6.189	0.00294	**
		Residuals		98	66141	675								courtship index
		95% family-wise confidence level												genotype		no threat					threat
		Cond.threat				Diff	Lwr	Ups	p adj	signf.						1st Qu.	Median	Mean	3rd Qu.	sample_size	1st Qu.	Median	Mean	3rd Qu.	sample_size
		no threat		threat		29.2838	19.126	39.4415	1e-07	***					PLP10 Split Gal 4 / +	44.16	49.1767	52.8444	59.8258	18	6.255	29.18	23.1554	36.4683	11
		Line				Diff	Lwr	Upr	p adj						UAS 5HT2b RNAi ; DICER/ +	41.855	47.9283	55.8968	72.8192	20	2.49333	3.32667	11.9042	15.5617	15
		Experimental		GAL 4 / +		11.5744	-3.42691	26.5757	0.163253	ns					PLP10 > 5-HT2B RNAi;DICER	34.8542	40.8267	44.1639	46.2517	24	19.1792	33.7633	38.8072	46.3592	20
		UAS / +		GAL 4 / +		-1.94766	-17.5757	13.6803	0.95269	ns						Two ways ANOVA :
		UAS / +		Experimental		-13.5221	-27.8628	0.818637	0.0688996	ns								Df	Sum Sq	Mean Sq	F value	Pr(>F)	signf.
		Tukey multiple comparisons post hoc with Bonferroni correction														Threat		1	15436	15436	36.036	2.99e-08	***
		Line 1	Line 2	Cond.threat:line1	Cond.threat:line2	Diff	Lwr	Upr	p.adj	signf.						Line		2	554	277	0.647	0.52599	ns
		GAL 4 / +	GAL 4 / +	no threat	threat	38.3624	10.299	66.4258	0.00183623	***						Threat:Line		2	7437	3718	8.681	0.00033	***
		Experimental	GAL 4 / +	threat	threat	25.1409	-0.255592	50.5373	0.0539827	*						Residuals		102	43692	428
		Experimental	GAL 4 / +	no threat	threat	33.0308	5.776	60.2856	0.00829995	**						95% family-wise confidence level
		UAS / +	GAL 4 / +	threat	threat	-5.8906	-32.4897	20.7085	0.987325	ns						Cond.threat				Diff	Lwr	Ups	p adj	signf.
		UAS / +	GAL 4 / +	no threat	threat	42.9744	14.911	71.0378	0.000319356	**						no threat		threat		24.1772	16.1886	32.1658	2.99275e-08	***
		Experimental	GAL 4 / +	threat	no threat	-13.2215	-38.0776	11.6345	0.635459	ns						Line				Diff	Lwr	Upr	p adj
		Experimental	GAL 4 / +	no threat	no threat	-5.33157	-32.0835	21.4204	0.992178	ns						Experimental		GAL 4 / +		1.96489	-9.80908	13.7389	0.916901	ns
		UAS / +	GAL 4 / +	threat	no threat	-44.253	-70.3366	-18.1694	4.81748e-05	***						UAS / +		GAL 4 / +		-3.34925	-15.71	9.01147	0.795915	ns
		UAS / +	GAL 4 / +	no threat	no threat	4.612	-22.9633	32.1873	0.996555	ns						UAS / +		Experimental		-5.31414	-16.4632	5.83497	0.495695	ns
		Experimental	Experimental	no threat	threat	7.88996	-16.0494	31.8293	0.929892	ns						Tukey multiple comparisons post hoc with Bonferroni correction
		UAS / +	Experimental	threat	threat	-31.0315	-54.2216	-7.84136	0.0024585	***						Line 1	Line 2	Cond.threat:line1	Cond.threat:line2	Df	Statistic	p	p.adj	signf.
		UAS / +	Experimental	no threat	threat	17.8335	-7.02251	42.6896	0.303382	ns						GAL 4 / +	GAL 4 / +	no threat	threat	29.689	6.68224	52.6957	0.00391026	**
		UAS / +	Experimental	threat	no threat	-38.9214	-64.133	-13.7098	0.000278131	***						Experimental	GAL 4 / +	threat	threat	15.6517	-6.91449	38.2179	0.341371	ns
		UAS / +	Experimental	no threat	no threat	9.94357	-16.8084	36.6955	0.888036	ns						Experimental	GAL 4 / +	no threat	threat	21.0084	-0.880315	42.8972	0.067608	ns
		UAS / +	UAS / +	no threat	threat	48.865	22.7814	74.9486	5.62421e-06	***						UAS / +	GAL 4 / +	threat	threat	-11.2512	-35.1147	12.6122	0.745028	ns
																UAS / +	GAL 4 / +	no threat	threat	32.7414	10.1752	55.3076	0.000754068	***
																Experimental	GAL 4 / +	threat	no threat	-14.0373	-33.5685	5.49395	0.302027	ns
																Experimental	GAL 4 / +	no threat	no threat	-8.68056	-27.425	10.0639	0.759125	ns
																UAS / +	GAL 4 / +	threat	no threat	-40.9402	-61.9569	-19.9235	2.08058e-06	***
FIG. 2G																UAS / +	GAL 4 / +	no threat	no threat	3.05239	-16.4788	22.5836	0.997515	ns
																Experimental	Experimental	no threat	threat	5.35672	-12.8443	23.5577	0.956134	ns
																UAS / +	Experimental	threat	threat	-26.9029	-47.4364	-6.36948	0.00321952	**
courtship index																UAS / +	Experimental	no threat	threat	17.0897	-1.92063	36.1	0.103878	ns
genotype		LIGHT OFF					LIGHT ON									UAS / +	Experimental	threat	no threat	-32.2597	-52.0462	-12.4731	0.000101606	***
		1st Qu.	Median	Mean	3rd Qu.	sample_size	1st Qu.	Median	Mean	3rd Qu.	sample_size					UAS / +	Experimental	no threat	no threat	11.7329	-6.46803	29.9339	0.424991	ns
R23E12-AD; TRH-DBD/+		48.34	58.3267	63.2531	82.5067	17	47.6508	48.2833	59.7114	76.26	14					UAS / +	UAS / +	no threat	threat	43.9926	23.4591	64.5261	1.62237e-07	***
UAS CHRIMSONATTP18/+		42.9267	63.5033	64.4307	85.015	19	39.9983	53.7617	58.4226	70.2167	22
R23E12-AD; TRH-DBD>CHRIMSON		50.8467	66.6267	64.5065	70.8367	25	16.24	23.3133	29.9768	34.4733	19
		Two ways ANOVA :
				Df	Sum Sq	Mean Sq	F value	Pr(>F)	signf.
		Light		1	6691	6691	13.279	0.000411	***					FIGURE 2M
		Line		2	4537	2269	4.503	0.013195	*
		Light:Line		2	5916	2958	5.871	0.00378	***
		Residuals		110	55424	504									ΔF/F0
		95% family-wise confidence level													genotype	pre 5HT					post 5HT
		Cond.light				Diff	Lwr	Ups	p adj	signf.						1st Qu.	Median	Mean	3rd Qu.	sample_size	1st Qu.	Median	Mean	3rd Qu.	sample_size
		ON		OFF		-15.2097	-23.4812	-6.93814	0.000411218	***					VT40556>GCamP6m	-5.63	-1.493	-3.3	-1.2	6	-32.5	-14.31	-2.86	-7.69	6
		Line				Diff	Lwr	Upr	p adj							paired Wilcoxon rank sum test with continuity correction : W = -21.0, p-value = 0.031
		Experimental		GAL 4 / +		-13.2043	-24.7805	-1.62822	0.0211428	*
		UAS / +		GAL 4 / +		-0.845577	-13.5386	11.8475	0.986286	ns
		UAS / +		Experimental		12.3588	-0.14657	24.8641	0.0534839	ns
		Tukey multiple comparisons post hoc with Bonferroni correction												FIGURE 2N
		Line 1	Line 2	Cond.threat:line1	Cond.threat:line2	Diff	Lwr	Upr	p.adj	signf.
		GAL 4 / +	GAL 4 / +	ON	OFF	-6.00813	-26.3992	14.383	0.95624	ns
		Experimental	GAL 4 / +	OFF	OFF	0.0758316	-19.7402	19.8918	1	ns					ΔF/F0
		Experimental	GAL 4 / +	ON	OFF	-34.4539	-55.5778	-13.33	9.62087e-05	***					genotype	pre 5HT					post 5HT
		UAS / +	GAL 4 / +	OFF	OFF	-1.17756	-22.9139	20.5588	0.999986	ns						1st Qu.	Median	Mean	3rd Qu.	sample_size	1st Qu.	Median	Mean	3rd Qu.	sample_size
		UAS / +	GAL 4 / +	ON	OFF	-4.71927	-27.6518	18.2133	0.99105	ns					VT40556>GCamP6m,5HTR2B-RNAi	-0.85	0.7332	0.27	1.84	5	-5	-0.27	-0.9	2.11	5
		Experimental	GAL 4 / +	OFF	ON	6.08396	-12.9489	25.1168	0.938692	ns						paired t-test : t=0,87, df=5; p-value = 0.42
		Experimental	GAL 4 / +	ON	ON	-28.4458	-48.8369	-8.05469	0.00133189	**
		UAS / +	GAL 4 / +	OFF	ON	4.83056	-16.1943	25.8554	0.985222	ns
		UAS / +	GAL 4 / +	ON	ON	1.28885	-20.9705	23.5482	0.999981	ns
		Experimental	Experimental	ON	OFF	-34.5297	-54.3457	-14.7137	2.5285e-05	***
		UAS / +	Experimental	OFF	OFF	-1.2534	-21.721	19.2142	0.999975	ns
		UAS / +	Experimental	ON	OFF	-4.7951	-26.5289	16.9387	0.987696	ns
		UAS / +	Experimental	OFF	ON	33.2763	11.54	55.0127	0.00030397	***
		UAS / +	Experimental	ON	ON	29.7346	6.80206	52.6672	0.00363108	**
		UAS / +	UAS / +	ON	OFF	-3.54171	-27.0396	19.9562	0.997928	ns

## Sheet: FIGURE 3
	FIGURE 3B														FIGURE 3C
	courtship index														defensive index
	genotype	no threat					threat								genotype	no threat					threat
		early courtship (=7sec)					early threat (=7sec)									early courtship (=7sec)					early threat (=7sec)
	CS	1st Qu.	Median	Mean	3rd Qu.	sample_size	1st Qu.	Median	Mean	3rd Qu.	sample_size				CS	1st Qu.	Median	Mean	3rd Qu.	sample_size	1st Qu.	Median	Mean	3rd Qu.	sample_size
		42.08	65.76	59.83	79.36	56	0	9.163	17.137	30.153	47					0	0	9.977	9.992	56	24.55	58.35	55.97	92.5	47
		middle courtship (=120sec)					middle threat (=120sec)									middle courtship (=120sec)					middle threat (=120sec)
		32.5	60.01	58.63	87.65	55	0	19.21	31.5	57.17	50					0	0	9.034	0	55	0	19.61	29.11	44.26	50
		late courtship (=240sec)					late threat (=240ec)									late courtship (=240sec)					late threat (=240ec)
		0	61.71	50.97	82.76	48	18.46	41.09	46.63	73.57	52					0	0	2.1	0	48	0	0	19.19	24.58	52
	STATISTICS	Kruskal-Wallis chi-squared = 81.617, df = 5, p-value = 3.85e-16													STATISTICS	Kruskal-Wallis chi-squared = 102.38, df = 5, p-value < 2.2e-16
		group1	group2	p.value	p.adj	signif										group1	group2	p.value	p.adj	signif
		early_courtship(no_threat)	middle_courtship(no_threat)	0.485131	0.48513	ns										early_courtship(no_threat)	middle_courtship(no_threat)	1	0.5409	ns
		early_courtship(no_threat)	late_courtship(no_threat)	0.027361	0.02736	*										early_courtship(no_threat)	late_courtship(no_threat)	0.13	0.0087	**
		early_courtship(no_threat)	early_threat	6.25871e-12	6.3e-12	****										early_courtship(no_threat)	early_threat	1.5e-10	9.7e-12	****
		early_courtship(no_threat)	middle_threat	0.000268294	0.00027	***										early_courtship(no_threat)	middle_threat	2.6e-05	1.7e-06	****
		early_courtship(no_threat)	late_threat	0.372451	0.37245	ns										early_courtship(no_threat)	late_threat	0.25	0.0165	*
		middle_courtship(no_threat)	late_courtship(no_threat)	0.127364	0.12736	ns										middle_courtship(no_threat)	late_courtship(no_threat)	0.42	0.028	*
		middle_courtship(no_threat)	early_threat	7.88157e-11	7.9e-11	****										middle_courtship(no_threat)	early_threat	1.6e-10	1.1e-11	****
		middle_courtship(no_threat)	middle_threat	0.000170953	0.00017	***										middle_courtship(no_threat)	middle_threat	4.8e-06	3.2e-07	****
		middle_courtship(no_threat)	late_threat	0.287454	0.28745	ns										middle_courtship(no_threat)	late_threat	0.059	0.004	**
		late_courtship(no_threat)	early_threat	8.63309e-12	8.6e-12	****										late_courtship(no_threat)	early_threat	6.4e-11	4.3e-12	****
		late_courtship(no_threat)	middle_threat	2.55038e-06	2.6e-06	****										late_courtship(no_threat)	middle_threat	8.2e-08	5.5e-09	****
		late_courtship(no_threat)	late_threat	0.014168	0.01417	*										late_courtship(no_threat)	late_threat	0.0004	2.7e-05	****
		early_threat	middle_threat	0.00115106	0.00115	**										early_threat	middle_threat	0.042	0.0028	**
		early_threat	late_threat	8.14472e-08	8.1e-08	****										early_threat	late_threat	4.6e-05	3.1e-06	****
		middle_threat	late_threat	0.018146	0.01815	*										middle_threat	late_threat	0.31	0.0208	*
FIGURE 3E													FIGURE 3F
LIGHT OFF														courtship index
courtship index														genotype	late (=240 sec) threat
genotype	no_threat					threat									1st Qu.	Median	Mean	3rd Qu.	sample_size
	1st Qu.	Median	Mean	3rd Qu.	sample_size	1st Qu.	Median	Mean	3rd Qu.	sample_size				EMPTY SPLITGAL4 > TNT	30.83	59.03	50.04	65.52	21
VT0385417-AD_DSX-DBD,CsChrimson	39.79	54.58	61.15	81.58	28	6.1242	21.7567	25.8402	41.5658	30				OvAbg > TNT	2.424	4.583	18.634	33.289	14
														STATISTICS	Wilcoxon rank sum test = W = 238, p-value = 0.002307
LIGHT ON
	1st Qu.	Median	Mean	3rd Qu.	sample_size	1st Qu.	Median	Mean	3rd Qu.	sample_size
VT0385417-AD_DSX-DBD,CsChrimson	42.7	73.57	68.6	91.06	30	24.077	54.362	55.599	93.157	24
Two ways anova
	Df	Sum Sq	Mean Sq	F value	Pr(>F)	signf.
	status_light	1	18818	18818	23.47	4.27e-06	***
	threat	1	9157	9157	11.421	0.00101	**
	status_light:threat	1	3455	3455	4.309	0.04029	*
	Residuals	108	86593	802
95% family-wise confidence level
Cond.threat				Diff	Lwr	Upr	p adj	signf.
no threat		threat		25.9411	15.3273	36.5549	4.26537e-06	***
ON		OFF		18.0479	7.43413	28.6617	0.00104147	**
Tukey multiple comparisons post hoc with Bonferroni correction
light off - no threat / threat			35.3136	15.8976	54.7296	3.75655e-05	***
light on - no threat / threat			13.0051	-7.23048	33.2407	0.340777	ns
														x

## Sheet: FIGURE 4
FIGURE 4B														Figure 4C															Figure 4E
	LIGHT ON														ΔF/F0																ΔF/F0
	courtship index														genotype	1st minute					4th minute										genotype	1st minute					4th minute
	genotype	no_threat					threat									1st Qu.	Median	Mean	3rd Qu.	sample_size	1st Qu.	Median	Mean	3rd Qu.	sample_size							1st Qu.	Median	Mean	3rd Qu.	sample_size	1st Qu.	Median	Mean	3rd Qu.	sample_size
		1st Qu.	Median	Mean	3rd Qu.	sample_size	1st Qu.	Median	Mean	3rd Qu.	sample_size				TH-C1>GCamP7b	-1.3	0.009	0.81	2.9	10	10.3	12.81	19.2	28.84	10						TH-C1>GCamP7b	-1.7	-0.64	0.3	2.04	6	-17.85	-5.2	-8.5	-1.57	6
	TH-C1 GAL 4 / +	41.6817	58.32	58.1003	72.4517	19	4.795	6.67667	12.5006	11.05	16					paired Wilcoxon rank sum test with continuity correction : W = 55.0, p-value = 0.002																paired t-test : t=3,068, df=5; p-value = 0.027
	UAS CHRIMSONATTP18 / +	55.0033	61.6567	68.8357	82.7833	17	4.16917	8.745	18.5308	21.4458	16
	TH-C1 > CHRIMSON	35.0392	60.9817	58.269	79.28	20	39.9867	72.59	65.5395	92.49	21
	STATISTICS	Two ways ANOVA :
				Df	Sum Sq	Mean Sq	F value	Pr(>F)	signf.
		Threat		1	18525	18525	34.22	5.88e-08	***					Figure 4D (1)															Figure 4F (1)
		Line		2	13850	6925	12.79	1.09e-05	***
		Threat:Line		2	19512	9756	18.02	1.95e-07	***
		Residuals		103	55765	541									ΔF/F0																ΔF/F0
		95% family-wise confidence level													genotype	pre 15x stim					post 15x stim										genotype	1st minute					4th minute
		Cond.threat				Diff	Lwr	Upr	p.adj	signf.						1st Qu.	Median	Mean	3rd Qu.	sample_size	1st Qu.	Median	Mean	3rd Qu.	sample_size							1st Qu.	Median	Mean	3rd Qu.	sample_size	1st Qu.	Median	Mean	3rd Qu.	sample_size
		no threat		threat		26.0831	17.2396	34.9265	5.87674e-08	***					TH-C1>GCamP6s;OvAbg>Chrimson	-0.68	0.3	1.12	4.9	7	7.29	23.77	21.42	35.63	7						LC16>GCaMP7b	-1.9	-1.57	-1.56	-1.13	7	2.5	7.38	7.9	12.82	7
		Line				Diff	Lwr	Upr	p adj							paired t-test : t=4,097, df=6; p-value = 0.006																paired t-test : t=4,3, df=6; p-value = 0.005
		Experimental		GAL 4 / +		26.1741	13.44	38.9082	1.11666e-05	***
		UAS / +		GAL 4 / +		7.91334	-5.51275	21.3394	0.34383	ns
		UAS / +		Experimental		-18.2608	-31.2013	-5.3202	0.0031582	ns																			Figure 4F (2)
		Tukey multiple comparisons post hoc with Bonferroni correction
		Line 1	Line 2	Cond.threat:line1	Cond.threat:line2	Diff	Lwr	Upr	p.adj	signf.				Figure 4D (2)
		GAL 4 / +	GAL 4 / +	no threat	threat	45.5997	22.6717	68.5278	1.21178e-06	***																					ΔF/F0
		Experimental	GAL 4 / +	threat	threat	53.0389	30.6155	75.4623	7.5229e-09	***																					genotype	1st minute					4th minute
		Experimental	GAL 4 / +	no threat	threat	45.7684	23.1039	68.4329	8.1371e-07	***					ΔF/F0																	1st Qu.	Median	Mean	3rd Qu.	sample_size	1st Qu.	Median	Mean	3rd Qu.	sample_size
		UAS / +	GAL 4 / +	threat	threat	6.03021	-17.8603	29.9207	0.977378	ns					genotype	pre 7x stim					post 7x stim										LC16>GCaMP7b	-0.02	0.005	0.005	0.01	6	2.9	4.11	6.18	7.5	6
		UAS / +	GAL 4 / +	no threat	threat	56.3351	32.7985	79.8716	5.07492e-09	***						1st Qu.	Median	Mean	3rd Qu.	sample_size	1st Qu.	Median	Mean	3rd Qu.	sample_size							paired Wilcoxon rank sum test with continuity correction : W = 21.0, p-value = 0.03
		Experimental	GAL 4 / +	threat	no threat	7.43917	-13.9559	28.8342	0.913723	ns					TH>GCamP6s;OvAbg>Chrimson	-0.93	-0.32	0.41	0.85	6	-3.44	0.91	0.23	3.37	6
		Experimental	GAL 4 / +	no threat	no threat	0.168649	-21.479	21.8163	1	ns						paired t-test : t=0,5120, df=5; p-value = 0.63
		UAS / +	GAL 4 / +	threat	no threat	-39.5695	-62.4976	-16.6415	3.26702e-05	***
		UAS / +	GAL 4 / +	no threat	no threat	10.7353	-11.8237	33.2943	0.737673	ns																			Figure 4F (3)
		Experimental	Experimental	no threat	threat	-7.27052	-28.3829	13.8419	0.91692	ns
		UAS / +	Experimental	threat	threat	-47.0087	-69.4321	-24.5853	2.94619e-07					Figure 4D (3)
		UAS / +	Experimental	no threat	threat	3.29616	-18.7497	25.3421	0.997991	ns																					ΔF/F0
		UAS / +	Experimental	threat	no threat	-39.7382	-62.4027	-17.0737	2.34303e-05																						genotype	1st minute					4th minute
		UAS / +	Experimental	no threat	no threat	10.5667	-11.7244	32.8578	0.740837	ns					ΔF/F0																	1st Qu.	Median	Mean	3rd Qu.	sample_size	1st Qu.	Median	Mean	3rd Qu.	sample_size
		UAS / +	UAS / +	no threat	threat	50.3049	26.7683	73.8414	1.70627e-07	***					genotype	pre 7x stim					post 7x stim										LC16>GCaMP7b	-1.28	-0.44	-0.31	0.9	7	-7.76	-2.33	-3.51	-1.42	7
																1st Qu.	Median	Mean	3rd Qu.	sample_size	1st Qu.	Median	Mean	3rd Qu.	sample_size							paired t-test : t=2,01, df=6; p-value = 0.09
															TH>GCamP6s;OvAbg>Chrimson	-0.8	-0.36	0.09	0.9	7	-5.34	-2.9	-2,7	0.6	7
																paired t-test : t=2,120, df=6; p-value = 0.07
																													Figure 4F (4)
																															ΔF/F0
																															genotype	1st minute					4th minute
																																1st Qu.	Median	Mean	3rd Qu.	sample_size	1st Qu.	Median	Mean	3rd Qu.	sample_size
																															LC16>GCaMP7b	-0.05	0.002	-0.002	0.04	6	2.07	8.52	7.6	11.53	6
																																paired t-test : t=3,82, df=5; p-value = 0.012

## Sheet: FIGURE 5 
FIGURE 5B															FIGURE 5H
	ΔF/F0															ΔF/F0
	genotype	1st minute					4th minute									genotype	pre threat +DA					post threat +DA
		1st Qu.	Median	Mean	3rd Qu.	sample_size	1st Qu.	Median	Mean	3rd Qu.	sample_size						1st Qu.	Median	Mean	3rd Qu.	sample_size	1st Qu.	Median	Mean	3rd Qu.	sample_size
	LC16> Grab-DA	-0.88	0	-0.15	0.46	7	6.4	10.56	13.62	13.57	7					LC16> GCamP6f;Dop2R-RNAi	-5.5	-2.89	-2.34	0.423	7	8.77	11.72	16.48	33.08	7
		paired Wilcoxon rank sum test with continuity correction : W = 28.0, p-value = 0.015															paired t-test : t=4,007, df=6; p-value = 0.0078
FIGURE 5C
															FIGURE 5J													0
	ΔF/F0
	genotype	pre threat					post threat
		1st Qu.	Median	Mean	3rd Qu.	sample_size	1st Qu.	Median	Mean	3rd Qu.	sample_size					courtship index
	LC16> GCamP6f	-4.109	-1.713	-1.343	0.8923	7	22.82	26.06	37.54	50.89	7					genotype	late (=240 sec) threat
		paired Wilcoxon rank sum test with continuity correction : W = 28.0, p-value = 0.015															1st Qu.	Median	Mean	3rd Qu.	sample_size
																LC16SPLITGAL4 / +	37.2	51.63	56.14	76.46	18
																UAS DOP 2R RNAi/+	18.3067	39.6909	41.9217	64.16	29
																LC16> DOP 2R RNAi	2.502	4.588	16.149	19.378	20
																STATISTICS	Kruskal-Wallis chi-squared = 18.992, df = 2, p-value = 7.515e-05
FIGURE 5D																	list of pairwise comparisons:		t statistic	adjusted p-value	significance
																	LC16SPLITGAL4 / +	UAS DOP 2R RNAi/+	1.7338	-0.0439
																	LC16SPLITGAL4 / +	LC16> DOP 2R RNAi	4.91616	0	*
	ΔF/F0																UAS DOP 2R RNAi/+	LC16> DOP 2R RNAi	3.70528	0.0002	*
	genotype	pre threat +DA					post threat +DA
		1st Qu.	Median	Mean	3rd Qu.	sample_size	1st Qu.	Median	Mean	3rd Qu.	sample_size
	LC16> GCamP6f	-8.155	-1.861	-3.834	-0.3325	9	-11.88	-0.002	-2.725	4.889	9
		paired t-test : t=0,281, df=8; p-value = 0.78													FIGURE 5K
																ΔF/F0
																genotype	pre threat					post threat
																	1st Qu.	Median	Mean	3rd Qu.	sample_size	1st Qu.	Median	Mean	3rd Qu.	sample_size
																Trh>GCamP6s	-1.5	-0.11	-0.29	-0.67	9	12.71	15.15	15.39	20.02	9
FIGURE 5E																	paired t-test : t=6,67, df=8; p-value = 0.0003
	ΔF/F0
	genotype	pre threat +DA					post threat +DA
		1st Qu.	Median	Mean	3rd Qu.	sample_size	1st Qu.	Median	Mean	3rd Qu.	sample_size				FIGURE 5L
	LC16>GCamP6s;TH-C'>Chrimson	-1.908	-0.31	1.26	2.76	8	-38.68	-23.54	-34.3	-16.12	8
		paired Wilcoxon rank sum test with continuity correction : W = -36.0, p-value = 0.008
																ΔF/F0
																genotype	pre threat +DA					post threat +DA
																	1st Qu.	Median	Mean	3rd Qu.	sample_size	1st Qu.	Median	Mean	3rd Qu.	sample_size
																Trh>GCamP6s	-3.4	1.8	0.4	2.12	6	-6.04	-0.18	-1.5	3	6
																	paired t-test : t=0,3, df=5; p-value = 0.77
FIGURE 5F
	ΔF/F0
	genotype	pre stim					post stim
		1st Qu.	Median	Mean	3rd Qu.	sample_size	1st Qu.	Median	Mean	3rd Qu.	sample_size
	LC16>GCamP6f;;CsChrimson/+	-6.59	6.38	5.05	15.85	7	-13.97	-2.44	1.39	20.54	7
		paired t-test : t=0,313, df=6; p-value = 0.76
FIGURE 5G
	ΔF/F0
	genotype	post-pre no Chrimson control					post-pre PPM1/2>Chrimson
		1st Qu.	Median	Mean	3rd Qu.	sample_size	1st Qu.	Median	Mean	3rd Qu.	sample_size
	LC16>GCamP6f;;TH-C'>Chrimson (left), CsChrimson/+ (right)	-24.7	-7.15	-0.27	23.29	7	-41.44	-25.65	-34.84	-15.49	7
		Mann Whitney U 9 (75, 45), p-value = 0.028

## Sheet: EXT. DATA 1
EXT. DATA. FIG.1B														EXT. DATA FIG. 1E															Ext. FIGURE 1h
	locomotion													defensive index																ΔF/F0
	genotype	summary					statistic							genotype		LIGHT OFF					LIGHT ON									genotype	pre					post
		1st Qu.	Median	Mean	3rd Qu.	sample_size	Wilcoxon signed rank exact test (alternative hypothesis: true location is not equal to 0)									1st Qu.	Median	Mean	3rd Qu.	sample_size	1st Qu.	Median	Mean	3rd Qu.	sample_size						1st Qu.	Median	Mean	3rd Qu.	sample_size	1st Qu.	Median	Mean	3rd Qu.	sample_size
	CS	0.9634	1.823	1.9556	2.9985	39	V = 766, p-value = 9.227e-08							LC16 Split Gal 4 / +		0	15.84	20.07	37.5	17	11.66	36.7	34.18	51.67	27					LC16split>GCaMP7b	-0.2	-0.13	-0.11	0.001	5	-0.03	-0.01	-0.01	0.01	5
														UAS CHRIMSON ATTP18 / +		9.367	29.96	28.795	48.631	16	0	28.32	27.32	46.68	21						Paired t-test : t = 1,18, df=4 ; p-value = 0.13
														LC16 > CHRIMSON		5.209	9.168	14.525	20.613	15	5.209	9.168	14.525	20.613	20
																Two ways ANOVA :
																		Df	Sum Sq	Mean Sq	F value	Pr(>F)	signf.
EXT. DATA. FIG.1C1																Light		1	7688	7688	15.418	0.000151	***
																Line		2	2255	1127	2.261	0.109115	ns
																Light:Line		2	7509	3754	7.53	0.000865	***
	percentage leaving															Residuals		109	54349	499
	genotype	Pearson's Chi-squared test with Yates' continuity correction Statistique observée Qobs : 32.98110516934 p-value : 9.3058892760207E-9														95% family-wise confidence level
																Cond.light				Diff	Lwr	Ups	p adj	signf.
	CS															ON		OFF		16.6318	8.23679	25.0269	0.000151353	***
																Line				Diff	Lwr	Upr	p adj
																Experimental		GAL 4 / +		9.70294	-2.41244	21.8183	0.14269	ns
EXT. DATA. FIG.1C2																UAS / +		GAL 4 / +		-0.000267974	-11.8353	11.8348	1	ns
																UAS / +		Experimental		-9.70321	-22.3083	2.90184	0.164941	ns
																Tukey multiple comparisons post hoc with Bonferroni correction
	freezing index															Line 1	Line 2	Cond.threat:line1	Cond.threat:line2	Diff	Lwr	Upr	p.adj	signf.
	genotype	no threat					threat									GAL 4 / +	GAL 4 / +	ON	OFF	14.1047	-5.95187	34.1613	0.326808	ns
		1st Qu.	Median	Mean	3rd Qu.	sample_size	1st Qu.	Median	Mean	3rd Qu.	sample_size					Experimental	GAL 4 / +	OFF	OFF	-5.54624	-28.9254	17.8329	0.982922	ns
	CS	10.4167	23.34	26.2625	42.49	59	18.3283	41.7133	41.6513	69.6017	59					Experimental	GAL 4 / +	ON	OFF	34.3729	13.0033	55.7426	0.000125841	***
		Wilcoxon rank sum test with continuity correction : W = 1157.5, p-value = 0.001713														UAS / +	GAL 4 / +	OFF	OFF	8.72418	-13.8394	31.2878	0.871408	ns
																UAS / +	GAL 4 / +	ON	OFF	7.2521	-13.8825	28.3867	0.918483	ns
																Experimental	GAL 4 / +	OFF	ON	-19.6509	-40.9854	1.68357	0.0893245	ns
																Experimental	GAL 4 / +	ON	ON	20.2682	1.15702	39.3795	0.03091	*
EXT. DATA 1D																UAS / +	GAL 4 / +	OFF	ON	-5.38051	-25.8181	15.057	0.972955	ns
																UAS / +	GAL 4 / +	ON	ON	-6.85259	-25.7006	11.9954	0.89795	ns
																Experimental	Experimental	ON	OFF	39.9192	17.3458	62.4926	1.85398e-05	***
	defensive index															UAS / +	Experimental	OFF	OFF	14.2704	-9.43639	37.9772	0.504619	ns
	genotype	no threat					threat									UAS / +	Experimental	ON	OFF	12.7983	-9.55266	35.1493	0.560237	ns
		1st Qu.	Median	Mean	3rd Qu.	sample_size	1st Qu.	Median	Mean	3rd Qu.	sample_size					UAS / +	Experimental	OFF	ON	-25.6487	-47.3764	-3.9211	0.010954	*
	LC16 Split Gal 4 / +	18.4083	36.7633	38.7464	57.9258	30	48.0758	65.8333	65.2043	86.8775	32					UAS / +	Experimental	ON	ON	-27.1208	-47.3605	-6.88115	0.00235555	**
	UAS TNT / +	1.59917	22.0183	21.2683	36.6658	18	42.7483	76.5483	71.8052	92.1683	16					UAS / +	UAS / +	ON	OFF	-1.47208	-22.9686	20.0244	0.999956	ns
	LC16 > TNT	8.99917	22.5167	29.6159	43.2492	38	18.3267	30	36.1587	53	37
	STATISTICS	Two ways ANOVA :
				Df	Sum Sq	Mean Sq	F value	Pr(>F)	signf.
		Threat		1	22124	22124	33.232	3.93e-08	***					EXT. DATA. FIG1F
		Line		2	12767	6383	9.588	0.000115	***
		Threat:Line		2	11675	5837	8.768	0.000241	***
		Residuals		165	109851	666									locomotion
		95% family-wise confidence level													genotype	solitary males - delta velocity (mm/s) after before threat
		Cond.threat				Diff	Lwr	Ups	p adj	signf.						1st Qu.	Median	Mean	3rd Qu.	sample_size
		no threat		threat		-22.7496	-30.5415	-14.9577	0	***					LC16SPLITGAL4 / +	0.03888	0.72131	0.66494	1.32936	28
		Line				Diff	Lwr	Upr	p adj						UAS-TNT/+	0.3392	1.4409	1.29	2.0561	23
		Experimental		GAL 4 / +		-19.0399	-29.5144	-8.56532	8.64795e-05	***					LC16>TNT	-0.80798	-0.08225	-0.03768	1.05128	28
		UAS / +		GAL 4 / +		-6.31567	-19.3384	6.70704	0.486666	ns					STATISTICS	Kruskal-Wallis chi-squared = 12.582, df = 2, p-value = 0.001853
		UAS / +		Experimental		12.7242	0.107535	25.3408	0.0475683	*						list of pairwise comparisons:		t statistic	adjusted p-value	significance
		Tukey multiple comparisons post hoc with Bonferroni correction														LC16SPLITGAL4 / +	UAS-TNT/+	-1.76511	0.1223	ns
		Line 1	Line 2	Cond.threat:line1	Cond.threat:line2	Diff	Lwr	Upr	p.adj	signf.						LC16SPLITGAL4 / +	LC16>TNT	2.14646	0.0525	*
		GAL 4 / +	GAL 4 / +	no threat	threat	-26.4578	-45.3656	-7.55006	0.00115777	**						UAS-TNT/+	LC16>TNT	3.80364	0.0004	**
		Experimental	GAL 4 / +	threat	threat	-29.0456	-47.0065	-11.0847	9.26654e-05	***
		Experimental	GAL 4 / +	no threat	threat	-35.5884	-53.4394	-17.7374	6.31954e-07	***
		UAS / +	GAL 4 / +	threat	threat	6.60094	-16.1797	29.3816	0.960463	ns
		UAS / +	GAL 4 / +	no threat	threat	-43.9359	-65.8566	-22.0153	5.4308e-07	***				EXT. DATA 1G
		Experimental	GAL 4 / +	threat	no threat	-2.5878	-20.8669	15.6914	0.998523	ns
		Experimental	GAL 4 / +	no threat	no threat	-9.13057	-27.3017	9.04057	0.697035	ns
		UAS / +	GAL 4 / +	threat	no threat	33.0588	10.0264	56.0911	0.000778564	***					courtship index
		UAS / +	GAL 4 / +	no threat	no threat	-17.4781	-39.6603	4.70404	0.211543	ns					genotype	sound threat					STATISTICS (Mann Whitney U Wilcoxon rank sum exact test, comparison to CS control)
		Experimental	Experimental	no threat	threat	-6.54277	-23.7265	10.641	0.881636	ns						1st Qu.	Median	Mean	3rd Qu.	sample_size
		UAS / +	Experimental	threat	threat	35.6466	13.3849	57.9082	0.000112511	***					CS - no sound	54.99	62.5	59.84	66.23	13
		UAS / +	Experimental	no threat	threat	-14.8903	-36.2711	6.4905	0.342161	ns					CS	20	26.31	26.05	31.26	17	W = 209, p-value = 4.542e-06
		UAS / +	Experimental	threat	no threat	42.1893	20.0163	64.3624	2.24827e-06	***					LC16 > TNT	14.167	24.167	27.299	35	17	W = 199, p-value = 7.173e-05
		UAS / +	Experimental	no threat	no threat	-8.34754	-29.6361	12.941	0.867975	ns					LC16 > +	10.86	15.38	21.68	23.58	14	W = 165, p-value = 0.0001188
		UAS / +	UAS / +	no threat	threat	-50.5369	-76.1005	-24.9732	8.00558e-07	***					UAS TNT > +	3.33	8.338	17.175	17.279	14	W = 170, p-value = 2.712e-05
															TRHR23E12>TNT	20.625	42.753	50.81	81.877	27	W = 206, p-value = 0.3863
															TRHR23E12 > +	23.288	39.218	39.778	49.588	28	W = 279, p-value = 0.005727
															P1 > GalphaiRNAi_34924	5.01	13.34	17.24	31.65	17	W = 187, p-value = 4.125e-05
															P1 > GalphaiRNAi_40890	12.92	28.32	32.96	47.5	15	W = 156, p-value = 0.006081
															P1 > PLUS	19.79	26.67	36.48	45.42	18	W = 181, p-value = 0.009505

## Sheet: EXT. DATA 2
EXT. DATA. 2A														EXT. DATA. 2B														EXT. DATA. 2C
	courtship index														defensive index														locomotion
	genotype	no threat					threat								genotype	no threat					threat								genotype	solitary males - delta velocity (mm/s) after before threat
		1st Qu.	Median	Mean	3rd Qu.	sample_size	1st Qu.	Median	Mean	3rd Qu.	sample_size						Median	Mean	3rd Qu.	sample_size	1st Qu.	Median	Mean	3rd Qu.	sample_size					1st Qu.	Median	Mean	3rd Qu.	sample_size
	TRHGAL4 / +	47.3533	59.64	61.9573	83.28	33	0	10.045	17.7654	22.2975	30				TRHGAL4 / +	0	10.83	21.3038	30.1233	33	21.9467	66.2517	53.2319	81.5875	30				TRHGAL4 / +	-0.1628	0.7715	0.953	1.5885	32
	UAS TNT / +	24.1833	54.4933	53.7237	85.4467	25	0	3.31667	8.48147	11.66	25				UAS TNT / +	0	28.3367	29.1919	42.4033	25	48.3267	66.8933	65.1512	92.49	25				UAS-TNT/+	2.009	2.797	2.331	4.293	30
	TRH> TNT	26.3767	51.5817	47.5844	67.9742	24	28.9325	50.0167	50.9221	76.2517	32				TRH> TNT	0	1.25	17.3839	39.3658	24	0	15.41	30.0541	69.2083	32				TRH>TNT	-1.9334	-0.5624	-0.6904	1.2967	28
		Two ways ANOVA :														Two ways ANOVA :													STATISTICS	Kruskal-Wallis chi-squared = 23.1749, df = 2, p-value = 0
				Df	Sum Sq	Mean Sq	F value	Pr(>F)	signf.									Df	Sum Sq	Mean Sq	F value	Pr(>F)	signf.							list of pairwise comparisons:		t statistic	adjusted p-value	significance
		Threat		1	32970	32970	44.428	3.88e-10	***							Threat		1	27601	27601	29.985	1.62e-07	***							TRHGAL4 / +	UAS-TNT/+	-3.25111	0.0025	**
		Line		2	11124	5562	7.495	0.000769	***							Line		2	16074	8037	8.731	0.00025	***							TRHGAL4 / +	TRH>TNT	2.39596	0.0281	*
		Threat:Line		2	21266	10633	14.328	1.85e-06	***							Threat:Line		2	4200	2100	2.281	0.1054	ns							UAS-TNT/+	TRH>TNT	5.50379	0	***
		Residuals		163	120963	742										Residuals		163	150040	920
		95% family-wise confidence level														95% family-wise confidence level
		Cond.threat				Diff	Lwr	Ups	p adj	signf.						Cond.threat				Diff	Lwr	Ups	p adj	signf.
		no threat		threat		27.9472	19.6679	36.2265	3.88229e-10	***						no threat		threat		-25.5704	-34.7912	-16.3495	1.61936e-07	***
		Line				Diff	Lwr	Upr	p adj							Line				Diff	Lwr	Upr	p adj
		Experimental		GAL 4 / +		11.2398	-0.594251	23.0738	0.0665515	***						Experimental		GAL 4 / +		-14.319	-27.4988	-1.13916	0.0296418	***
		UAS / +		GAL 4 / +		-9.14554	-21.3497	3.05859	0.182078	ns						UAS / +		GAL 4 / +		10.055	-3.53696	23.647	0.19002	ns
		UAS / +		Experimental		-20.3853	-32.9224	-7.84821	0.000502318	ns						UAS / +		Experimental		24.374	10.4112	38.3368	0.000170938	ns
		Tukey multiple comparisons post hoc with Bonferroni correction														Tukey multiple comparisons post hoc with Bonferroni correction
		Line 1	Line 2	Cond.threat:line1	Cond.threat:line2	Df	Statistic	p	p.adj	signf.						Line 1	Line 2	Cond.threat:line1	Cond.threat:line2	Df	Statistic	p	p.adj	signf.
		GAL 4 / +	GAL 4 / +	no threat	threat	44.1918	24.3734	64.0102	2.01395e-08	***						GAL 4 / +	GAL 4 / +	no threat	threat	-31.9281	-54.0003	-9.85585	0.000688882	***
		Experimental	GAL 4 / +	threat	threat	33.1566	13.1913	53.122	5.43681e-05	***						Experimental	GAL 4 / +	threat	threat	-23.1778	-45.4136	-0.942009	0.0356398	*
		Experimental	GAL 4 / +	no threat	threat	29.819	8.30373	51.3343	0.00134155	***						Experimental	GAL 4 / +	no threat	threat	-35.848	-59.81	-11.886	0.000392619	***
		UAS / +	GAL 4 / +	threat	threat	-9.28398	-30.5588	11.9909	0.806946	ns						UAS / +	GAL 4 / +	threat	threat	11.9193	-11.775	35.6136	0.695883	ns
		UAS / +	GAL 4 / +	no threat	threat	35.9583	14.6834	57.2332	3.75481e-05	***						UAS / +	GAL 4 / +	no threat	threat	-24.04	-47.7343	-0.345738	0.0445763	*
		Experimental	GAL 4 / +	threat	no threat	-11.0352	-30.5265	8.45611	0.578154	ns						Experimental	GAL 4 / +	threat	no threat	8.75022	-12.9577	30.4581	0.853903	ns
		Experimental	GAL 4 / +	no threat	no threat	-14.3728	-35.449	6.7033	0.366037	ns						Experimental	GAL 4 / +	no threat	no threat	-3.91995	-27.3929	19.553	0.996746	ns
		UAS / +	GAL 4 / +	threat	no threat	-53.4758	-74.3065	-32.6451	1.00529e-10	***						UAS / +	GAL 4 / +	threat	no threat	43.8474	20.6478	67.0469	2.70438e-06	***
		UAS / +	GAL 4 / +	no threat	no threat	-8.23354	-29.0642	12.5971	0.863963	ns						UAS / +	GAL 4 / +	no threat	no threat	7.88803	-15.3115	31.0876	0.923553	ns
		Experimental	Experimental	no threat	threat	-3.33764	-24.552	17.8767	0.997549	ns						Experimental	Experimental	no threat	threat	-12.6702	-36.297	10.9567	0.634746	ns
		UAS / +	Experimental	threat	threat	-42.4406	-63.4111	-21.4701	4.16765e-07	***						UAS / +	Experimental	threat	threat	35.0971	11.7418	58.4524	0.00036336	***
		UAS / +	Experimental	no threat	threat	2.80165	-18.1688	23.7721	0.998882	ns						UAS / +	Experimental	no threat	threat	-0.862196	-24.2175	22.4931	0.999998	ns
		UAS / +	Experimental	threat	no threat	-39.103	-61.5541	-16.6518	1.94366e-05	***						UAS / +	Experimental	threat	no threat	47.7673	22.763	72.7716	2.04576e-06	***
		UAS / +	Experimental	no threat	no threat	6.13929	-16.3119	28.5904	0.969129	ns						UAS / +	Experimental	no threat	no threat	11.808	-13.1964	36.8123	0.749614	ns
		UAS / +	UAS / +	no threat	threat	45.2423	23.0214	67.4631	3.50032e-07	***						UAS / +	UAS / +	no threat	threat	-35.9593	-60.7072	-11.2115	0.000640434	***
EXT. DATA. 2D														EXT. DATA. 2E														EXT. DATA. 2F
	courtship index														defensive index														locomotion
	genotype	no threat					threat								genotype	no threat					threat								genotype	solitary males - delta velocity (mm/s) after before threat
		1st Qu.	Median	Mean	3rd Qu.	sample_size	1st Qu.	Median	Mean	3rd Qu.	sample_size					1st Qu.	Median	Mean	3rd Qu.	sample_size	1st Qu.	Median	Mean	3rd Qu.	sample_size					1st Qu.	Median	Mean	3rd Qu.	sample_size
	TRHGAL4 / +	41.53	69.1033	64.8363	79.4833	17	1.24917	12.0833	21.609	40.0025	14				TRHGAL4 / +	0	8.32	21.0025	25.84	17	42.1008	57.9067	62.5717	85.4125	14				TRHGAL4 / +	-0.2036	0.9752	1.0588	2.181	27
	UAS TRH RNAi / +	39.7867	61.79	61.4492	83.91	17	4.17167	18.3333	20.0123	32.5	19				UAS TRH RNAi / +	0	19.3233	25.2551	49.1733	17	41.285	69.1433	59.6742	78.5467	19				UAS-TRH-RNAi/+	0.8836	1.5939	1.7712	3.1317	28
	TRH> TRH RNAi	47.8608	74.0917	70.3628	98.6075	26	37.5033	73.34	63.121	91.66	26				TRH> TRH RNAi	0	14.585	22.4542	32.4958	26	0	4.155	26.1353	51.945	26				TRH>TRH RNAi	-0.73001	-0.01659	0.04958	0.6103	28
		Two ways ANOVA :														Two ways ANOVA :													STATISTICS	Kruskal-Wallis chi-squared = 18.355, df = 2, p-value = 0.0001033
				Df	Sum Sq	Mean Sq	F value	Pr(>F)	signf.									Df	Sum Sq	Mean Sq	F value	Pr(>F)	signf.							list of pairwise comparisons:		t statistic	adjusted p-value	significance
		Threat		1	21499	21499	30.26	2.38e-07	***							Threat		1	15390	15390	18.593	3.48e-05	***							TRHGAL4 / +	UAS-TRH-RNAi/+	-2.18798	0.0474	*
		Line		2	18102	9051	12.74	1.03e-05	***							Line		2	9139	4570	5.521	0.00516	**							TRHGAL4 / +	TRH>TRH RNAi	2.56663	0.0182	*
		Threat:Line		2	8966	4483	6.31	0.00252	**							Threat:Line		2	8668	4334	5.236	0.00669	**							UAS-TRH-RNAi/+	TRH>TRH RNAi	4.79843	0	***
		Residuals		113	80290	711										Residuals		113	93533	828
		95% family-wise confidence level														95% family-wise confidence level
		Cond.threat				Diff	Lwr	Upr	p adj	signf.						Cond.threat				Diff	Lwr	Upr	p adj	signf.
		no threat		threat		26.8832	17.2007	36.5657	2.38377e-07	***						no threat		threat		-22.7454	-33.1959	-12.2948	3.476e-05	***
		Line				Diff	Lwr	Upr	p adj							Line				Diff	Lwr	Upr	p adj
		Experimental		GAL 4 / +		22.7284	8.36322	37.0936	0.000792694	***						Experimental		GAL 4 / +		-16.5815	-32.0862	-1.07686	0.03307	*
		UAS / +		GAL 4 / +		-3.68702	-19.1988	11.8247	0.8392	ns						UAS / +		GAL 4 / +		1.91264	-14.8295	18.6548	0.960246	ns
		UAS / +		Experimental		-26.4154	-40.1414	-12.6895	3.70192e-05	***						UAS / +		Experimental		18.4942	3.67942	33.3089	0.0102527	*
		Tukey multiple comparisons post hoc with Bonferroni correction														Tukey multiple comparisons post hoc with Bonferroni correction
		Line 1	Line 2	Cond.threat:line1	Cond.threat:line2	Diff	Lwr	Upr	p.adj	signf.						Line 1	Line 2	Cond.threat:line1	Cond.threat:line2	Diff	Lwr	Upr	p.adj	signf.
		GAL 4 / +	GAL 4 / +	no threat	threat	43.2272	15.3361	71.1183	0.000242362	***						GAL 4 / +	GAL 4 / +	no threat	threat	-41.5691	-71.6726	-11.4656	0.00153333	**
		Experimental	GAL 4 / +	threat	threat	41.512	15.8935	67.1304	0.000107288	***						Experimental	GAL 4 / +	threat	threat	-36.4364	-64.087	-8.78587	0.00292703	**
		Experimental	GAL 4 / +	no threat	threat	48.7538	23.1353	74.3722	3.26379e-06	***						Experimental	GAL 4 / +	no threat	threat	-40.1174	-67.768	-12.4669	0.000728055	***
		UAS / +	GAL 4 / +	threat	threat	-1.59677	-28.8168	25.6233	0.99998	ns						UAS / +	GAL 4 / +	threat	threat	-2.89746	-32.2767	26.4818	0.999736	ns
		UAS / +	GAL 4 / +	no threat	threat	39.8402	11.9491	67.7313	0.00092741	***						UAS / +	GAL 4 / +	no threat	threat	-37.3166	-67.42	-7.21309	0.00629052	**
		Experimental	GAL 4 / +	threat	no threat	-1.71525	-25.8196	22.3892	0.999947	ns						Experimental	GAL 4 / +	threat	no threat	5.13271	-20.8837	31.1491	0.992654	ns
		Experimental	GAL 4 / +	no threat	no threat	5.52655	-18.5779	29.6309	0.9854	ns						Experimental	GAL 4 / +	no threat	no threat	1.45168	-24.5647	27.4681	0.999984	ns
		UAS / +	GAL 4 / +	threat	no threat	-44.824	-70.6242	-19.0238	2.6365e-05	***						UAS / +	GAL 4 / +	threat	no threat	38.6717	10.8249	66.5184	0.00141236	***
		UAS / +	GAL 4 / +	no threat	no threat	-3.38706	-29.8943	23.1201	0.999067	ns						UAS / +	GAL 4 / +	no threat	no threat	4.25255	-24.3573	32.8624	0.998068	ns
		Experimental	Experimental	no threat	threat	7.24179	-14.1921	28.6757	0.923557	ns						Experimental	Experimental	no threat	threat	-3.68103	-26.8151	19.4531	0.997325	ns
		UAS / +	Experimental	threat	threat	-43.1087	-66.4334	-19.7841	6.59801e-06	***						UAS / +	Experimental	threat	threat	33.539	8.36409	58.7138	0.00252879	**
		UAS / +	Experimental	no threat	threat	-1.67181	-25.7762	22.4326	0.999954	ns						UAS / +	Experimental	no threat	threat	-0.880158	-26.8966	25.1363	0.999999	ns
		UAS / +	Experimental	threat	no threat	-50.3505	-73.6752	-27.0258	1.07019e-07	***						UAS / +	Experimental	threat	no threat	37.22	12.0451	62.3948	0.000538715	***
		UAS / +	Experimental	no threat	no threat	-8.91361	-33.018	15.1908	0.891445	ns						UAS / +	Experimental	no threat	no threat	2.80087	-23.2155	28.8173	0.999595	ns
		UAS / +	UAS / +	no threat	threat	41.4369	15.6367	67.2371	0.000126851	***						UAS / +	UAS / +	no threat	threat	-34.4191	-62.2659	-6.57238	0.00650921	**
EXT.FIG.2G														EXT.FIG.2H
courtship index														defensive index
genotype		LIGHT OFF					LIGHT ON							genotype		LIGHT OFF					LIGHT ON
		1st Qu.	Median	Mean	3rd Qu.	sample_size	1st Qu.	Median	Mean	3rd Qu.	sample_size					1st Qu.	Median	Mean	3rd Qu.	sample_size	1st Qu.	Median	Mean	3rd Qu.	sample_size
TRH Gal 4 / +		47.9542	60.4383	64.109	85.0008	32	35.7933	55.3067	53.0086	67.9767	31			TRH Gal 4 / +		3.74583	19.1733	24.303	40.8292	32	15.305	29.9933	36.9003	54.1583	31
UAS CHRIMSON ATTP2 / +		47.9092	53.74	61.4084	71.4683	30	33.3833	54.9967	56.7299	81.0033	25			UAS CHRIMSON ATTP2 / +		3.75083	22.9217	21.1471	32.0875	30	0	11.6333	19.4292	27.55	25
TRH > CHRIMSON		34.8367	56.45	53.3248	74.54	25	6.14917	11.2067	23.9413	42.5167	26			TRH > CHRIMSON		0	29.5367	37.7965	63.3233	25	33.9542	80.225	63.6483	93.2658	26
		Two ways ANOVA :														Two ways ANOVA :
				Df	Sum Sq	Mean Sq	F value	Pr(>F)	signf.									Df	Sum Sq	Mean Sq	F value	Pr(>F)	signf.
		Light		1	9692	9692	15.902	0.000101	***							Light		1	7093	7093	9.689	0.00219	**
		Line		2	14350	7175	11.773	1.68e-05	***							Line		2	24574	12287	16.783	2.36e-07	***
		Light:Line		2	4321	2160	3.545	0.031129	*							Light:Line		2	5017	2509	3.427	0.03485	*
		Residuals		163	99343	609										Residuals		163	119329	732
		95% family-wise confidence level														95% family-wise confidence level
		Cond.light				Diff	Lwr	Ups	p adj	signf.						Cond.light				Diff	Lwr	Ups	p adj	signf.
		ON		OFF		-15.1522	-22.6552	-7.64917	0.00010051	***						ON		OFF		12.9626	4.73944	21.1858	0.00218984	**
		Line				Diff	Lwr	Upr	p adj							Line				Diff	Lwr	Upr	p adj
		Experimental		GAL 4 / +		-20.0331	-31.0323	-9.0339	8.39071e-05	***						Experimental		GAL 4 / +		20.2442	8.18928	32.2992	0.000312919	***
		UAS / +		GAL 4 / +		0.0664597	-10.7094	10.8424	0.999883	ns						UAS / +		GAL 4 / +		-9.64912	-21.4593	2.16109	0.132857	ns
		UAS / +		Experimental		20.0996	8.74813	31.451	0.000135435	***						UAS / +		Experimental		-29.8933	-42.3343	-17.4524	1.78005e-07	***
		Tukey multiple comparisons post hoc with Bonferroni correction														Tukey multiple comparisons post hoc with Bonferroni correction
		Line 1	Line 2	Cond.threat:line1	Cond.threat:line2	Diff	Lwr	Upr	p.adj	signf.						Line 1	Line 2	Cond.threat:line1	Cond.threat:line2	Diff	Lwr	Upr	p.adj	signf.
		GAL 4 / +	GAL 4 / +	ON	OFF	-11.1004	-29.0424	6.8417	0.478796	ns						GAL 4 / +	GAL 4 / +	ON	OFF	12.5973	-7.06689	32.2615	0.438445	ns
		Experimental	GAL 4 / +	OFF	OFF	-10.7842	-29.7884	8.22007	0.575677	ns						Experimental	GAL 4 / +	OFF	OFF	13.4935	-7.3348	34.3218	0.425415	ns
		Experimental	GAL 4 / +	ON	OFF	-40.1677	-58.9656	-21.3697	8.08184e-08	***						Experimental	GAL 4 / +	ON	OFF	39.3453	18.7431	59.9475	2.06273e-06	***
		UAS / +	GAL 4 / +	OFF	OFF	-2.70051	-20.7938	15.3928	0.998095	ns						UAS / +	GAL 4 / +	OFF	OFF	-3.15591	-22.9859	16.6741	0.997411	ns
		UAS / +	GAL 4 / +	ON	OFF	-7.37909	-26.3833	11.6251	0.872593	ns						UAS / +	GAL 4 / +	ON	OFF	-4.87382	-25.7021	15.9545	0.98448	ns
		Experimental	GAL 4 / +	OFF	ON	0.316198	-18.822	19.4544	1	ns						Experimental	GAL 4 / +	OFF	ON	0.896211	-20.0789	21.8713	0.999996	ns
		Experimental	GAL 4 / +	ON	ON	-29.0673	-48.0007	-10.134	0.000248813	***						Experimental	GAL 4 / +	ON	ON	26.748	5.99737	47.4987	0.00370052	**
		UAS / +	GAL 4 / +	OFF	ON	8.39984	-9.83413	26.6338	0.768794	ns						UAS / +	GAL 4 / +	OFF	ON	-15.7532	-35.7373	4.23091	0.211052	ns
		UAS / +	GAL 4 / +	ON	ON	3.72126	-15.4169	22.8595	0.993351	ns						UAS / +	GAL 4 / +	ON	ON	-17.4711	-38.4463	3.50401	0.161601	ns
		Experimental	Experimental	ON	OFF	-29.3835	-49.3263	-9.44072	0.000508735	***						Experimental	Experimental	ON	OFF	25.8518	3.99483	47.7088	0.0104104	*
		UAS / +	Experimental	OFF	OFF	8.08364	-11.1964	27.3637	0.831897	ns						UAS / +	Experimental	OFF	OFF	-16.6494	-37.78	4.4812	0.211486	ns
		UAS / +	Experimental	ON	OFF	3.40507	-16.7323	23.5424	0.996548	ns						UAS / +	Experimental	ON	OFF	-18.3673	-40.4376	3.70289	0.162326	ns
		UAS / +	Experimental	OFF	ON	37.4672	18.3904	56.5439	9.71064e-07	***						UAS / +	Experimental	OFF	ON	-42.5012	-63.409	-21.5934	3.66623e-07	***
		UAS / +	Experimental	ON	ON	32.7886	12.8458	52.7314	6.68162e-05	***						UAS / +	Experimental	ON	ON	-44.2191	-66.0761	-22.3622	4.21028e-07	***
		UAS / +	UAS / +	ON	OFF	-4.67858	-23.9586	14.6015	0.981735	ns						UAS / +	UAS / +	ON	OFF	-1.71791	-22.8485	19.4127	0.999902	ns

## Sheet: EXT. DATA 3
EXT. DATA 3A														EXT. DATA FIG. 3B
	LIGHT OFF														ΔF/F0
	courtship index														genotype	pre stim					stim
	genotype	no_threat					threat									1st Qu.	Median	Mean	3rd Qu.	sample_size	1st Qu.	Median	Mean	3rd Qu.	sample_size
		1st Qu.	Median	Mean	3rd Qu.	sample_size	1st Qu.	Median	Mean	3rd Qu.	sample_size				LC16/+;Trh>GCamP6m	-1.22	-0.05	0.1	1.01	9	0.26	1.65	1.87	3.52	9
	P1 Split Gal 4 / +	50.0067	64.2	64.3744	80.0033	27	0	4.18667	12.1979	23.1308	34					paired t-test : t=1,759, df=8; p-value = 0.12
	UAS CHRIMSONATTP18 / +	48.74	59.15	63.1445	78.7617	31	2.505	13.3333	21.0448	24.9967	31
	P1 > CHRIMSON	48.4733	63.83	60.7907	80.2767	25	17.4767	29.1833	33.5059	47.0817	35
	STATISTICS	Two ways ANOVA :
				Df	Sum Sq	Mean Sq	F value	Pr(>F)	signf.					EXT. DATA FIG. 3C
		Threat		1	74164	74164	144.609	<2e-16	***
		Line		2	3447	1724	3.361	0.0369	*
		Threat:Line		2	4637	2319	4.521	0.0122	*						locomotion
		Residuals		177	90776	513									genotype	solitary males - delta velocity (mm/s) after before threat
		95% family-wise confidence level														1st Qu.	Median	Mean	3rd Qu.	sample_size
		Cond.threat				Diff	Lwr	Ups	p adj	signf.					R23E12-AD;TRH-DBD / +	-0.04228	1.77067	1.61642	3.14404	31
		no threat		threat		40.4374	33.8013	47.0735	0	***					UAS-TNT/+	0.2042	1.4935	1.4008	2.3537	33
		Line				Diff	Lwr	Upr	p adj						TRHR23E12>TNT	-1.46877	0.07692	-0.03153	0.9633	40
		Experimental		GAL 4 / +		10.6317	0.899202	20.3642	0.0285254	*					STATISTICS	Kruskal-Wallis chi-squared = 15.217, df = 2, p-value = 0.0004962
		UAS / +		GAL 4 / +		4.48204	-5.17099	14.1351	0.516911	ns						list of pairwise comparisons:		t statistic	adjusted p-value	significance
		UAS / +		Experimental		-6.14966	-15.8432	3.54384	0.293635	ns						R23E12-AD;TRH-DBD / +	UAS-TNT/+	0.223317	1	ns
		Tukey multiple comparisons post hoc with Bonferroni correction														R23E12-AD;TRH-DBD / +	TRHR23E12>TNT	3.63984	0.0006	***
		Line 1	Line 2	Cond.threat:line1	Cond.threat:line2	Diff	Lwr	Upr	p.adj	signf.						UAS-TNT/+	TRHR23E12>TNT	3.4661	0.0012	***
		GAL 4 / +	GAL 4 / +	no threat	threat	52.1765	35.3569	68.9961	5.55111e-16	***
		Experimental	GAL 4 / +	threat	threat	21.308	5.59629	37.0196	0.00182081	**
		Experimental	GAL 4 / +	no threat	threat	48.5927	31.4022	65.7832	9.87099e-13	***
		UAS / +	GAL 4 / +	threat	threat	8.8469	-7.35656	25.0504	0.617331	ns				EXT. DATA 3E
		UAS / +	GAL 4 / +	no threat	threat	50.9466	34.7431	67.15	0	***
		Experimental	GAL 4 / +	threat	no threat	-30.8685	-47.5814	-14.1557	4.56153e-06	***
		Experimental	GAL 4 / +	no threat	no threat	-3.58378	-21.6939	14.5263	0.992827	ns					courtship index
		UAS / +	GAL 4 / +	threat	no threat	-43.3296	-60.5056	-26.1536	1.68195e-10	***					genotype	no threat					threat
		UAS / +	GAL 4 / +	no threat	no threat	-1.22993	-18.406	15.9461	0.999948	ns						1st Qu.	Median	Mean	3rd Qu.	sample_size	1st Qu.	Median	Mean	3rd Qu.	sample_size
		Experimental	Experimental	no threat	threat	27.2848	10.1987	44.3709	0.000115526	***					R23E12-AD; TRH-DBD/+	44.565	57.9417	59.6924	72.5158	18	7.50083	17.92	19.6089	26.0083	18
		UAS / +	Experimental	threat	threat	-12.4611	-28.5538	3.63162	0.228913	ns					UAS TRH SiRNA/+	47.5033	55.8467	59.2998	65.8233	21	5.83333	26.6567	30.8078	47.4717	23
		UAS / +	Experimental	no threat	threat	29.6386	13.5459	45.7313	4.89846e-06	***					R23E12-AD; TRH-DBD> TRH SiRNA	55.84	63.3367	66.5831	80.6567	25	29.9767	58.3567	51.0536	70.05	25
		UAS / +	Experimental	threat	no threat	-39.7458	-57.2852	-22.2064	1.01138e-08	***						Two ways ANOVA :
		UAS / +	Experimental	no threat	no threat	2.35385	-15.1855	19.8932	0.998865	ns								Df	Sum Sq	Mean Sq	F value	Pr(>F)	signf.
		UAS / +	UAS / +	no threat	threat	42.0997	25.5265	58.6728	1.26021e-10	***						Threat		1	23394	23394	50.277	8.94e-11	***
																Line		2	8662	4331	9.308	0.000171	***
																Threat:Line		2	3207	1604	3.446	0.034953	*
																Residuals		124	57699	465
EXT. DATA 3D																95% family-wise confidence level
																Cond.threat				Diff	Lwr	Ups	p adj	signf.
																no threat		threat		26.8328	19.3427	34.323	8.94523e-11	***
	defensive index															Line				Diff	Lwr	Upr	p adj
	genotype	no threat					threat									Experimental		GAL 4 / +		19.1677	7.98269	30.3527	0.000248323	***
		1st Qu.	Median	Mean	3rd Qu.	sample_size	1st Qu.	Median	Mean	3rd Qu.	sample_size					UAS / +		GAL 4 / +		5.36548	-6.13432	16.8653	0.511702	ns
	R23E12-AD_TRH-DBD_UASTNT / +	50.4067	59.1867	65.7567	76.0767	15	2.92667	12.77	27.3943	47.3883	14					UAS / +		Experimental		-13.8022	-24.3795	-3.22489	0.00681911	**
	UAS TNT / +	57.1	68.24	70.3687	85.4117	15	5.5	14.9933	21.5037	29.58	19					Tukey multiple comparisons post hoc with Bonferroni correction
	R23E12-AD_TRH-DBD_UASTNT > TNT	42.4867	69.1733	60.4251	80.0067	17	27.9108	56.2617	52.5351	78.7725	24					Line 1	Line 2	Cond.threat:line1	Cond.threat:line2	Diff	Lwr	Upr	p.adj	signf.
	STATISTICS	Two ways ANOVA :														GAL 4 / +	GAL 4 / +	no threat	threat	40.0835	19.2689	60.8981	2.18281e-06	***
				Df	Sum Sq	Mean Sq	F value	Pr(>F)	signf.							Experimental	GAL 4 / +	threat	threat	31.4447	12.142	50.7474	9.19688e-05	***
		Threat		1	11256	11256	15.467	0.000157	***							Experimental	GAL 4 / +	no threat	threat	46.9742	27.6715	66.2769	1.69451e-09	***
		Line		2	1893	946	1.3	0.277091	ns							UAS / +	GAL 4 / +	threat	threat	11.1989	-8.45191	30.8498	0.567456	ns
		Threat:Line		2	7532	3766	5.175	0.007303	**							UAS / +	GAL 4 / +	no threat	threat	39.691	19.6335	59.7484	1.07435e-06	***
		Residuals		98	71322	728										Experimental	GAL 4 / +	threat	no threat	-8.63881	-27.9415	10.6639	0.78698	ns
		95% family-wise confidence level														Experimental	GAL 4 / +	no threat	no threat	6.89066	-12.412	26.1933	0.905808	ns
		Cond.threat				Diff	Lwr	Ups	p adj	signf.						UAS / +	GAL 4 / +	threat	no threat	-28.8846	-48.5354	-9.23373	0.000573352	***
		no threat		threat		-20.9039	-31.452	-10.3559	0.000156783	***						UAS / +	GAL 4 / +	no threat	no threat	-0.392566	-20.45	19.6649	1	ns
		Line				Diff	Lwr	Upr	p adj							Experimental	Experimental	no threat	threat	15.5295	-2.13232	33.1913	0.119183	ns
		Experimental		GAL 4 / +		-8.54275	-24.1205	7.03502	0.395769	ns						UAS / +	Experimental	threat	threat	-20.2458	-38.2874	-2.20412	0.0182674	ns
		UAS / +		GAL 4 / +		0.311921	-15.9166	16.5404	0.998847	ns						UAS / +	Experimental	no threat	threat	8.24624	-10.2375	26.7299	0.789198	ns
		UAS / +		Experimental		8.85467	-6.0371	23.7464	0.337132	ns						UAS / +	Experimental	threat	no threat	-35.7752	-53.8169	-17.7336	1.01721e-06	ns
		Tukey multiple comparisons post hoc with Bonferroni correction														UAS / +	Experimental	no threat	no threat	-7.28323	-25.7669	11.2005	0.863394	ns
		Line 1	Line 2	Cond.threat:line1	Cond.threat:line2	Diff	Lwr	Upr	p.adj	signf.						UAS / +	UAS / +	no threat	threat	28.492	9.64501	47.339	0.000359051	***
		GAL 4 / +	GAL 4 / +	no threat	threat	-24.1535	-53.2953	4.98821	0.163194	ns
		Experimental	GAL 4 / +	threat	threat	-18.1374	-44.5097	8.23493	0.350315	ns
		Experimental	GAL 4 / +	no threat	threat	-19.9551	-48.2572	8.34704	0.322509	ns
		UAS / +	GAL 4 / +	threat	threat	8.07041	-19.5508	35.6916	0.957279	ns
		UAS / +	GAL 4 / +	no threat	threat	-34.2293	-63.3711	-5.08757	0.011663	*
		Experimental	GAL 4 / +	threat	no threat	6.01614	-19.795	31.8273	0.984036	ns				EXT. DATA 3G
		Experimental	GAL 4 / +	no threat	no threat	4.19848	-23.5814	31.9784	0.997872	ns
		UAS / +	GAL 4 / +	threat	no threat	32.224	5.13805	59.3099	0.0101746	*
		UAS / +	GAL 4 / +	no threat	no threat	-10.0758	-38.7107	18.5591	0.909222	ns				defensive index
		Experimental	Experimental	no threat	threat	-1.81766	-26.6769	23.0416	0.999939	ns				genotype		LIGHT OFF					LIGHT ON
		UAS / +	Experimental	threat	threat	26.2078	2.12662	50.289	0.024645	*						1st Qu.	Median	Mean	3rd Qu.	sample_size	1st Qu.	Median	Mean	3rd Qu.	sample_size
		UAS / +	Experimental	no threat	threat	-16.0919	-41.9031	9.71923	0.462758	ns				R23E12-AD; TRH-DBD/+		0	0	15.6361	34.9833	17	17.9467	40.2967	33.0721	45.1975	14
		UAS / +	Experimental	threat	no threat	28.0255	1.84507	54.2059	0.0285704	*				UAS CHRIMSONATTP18/+		4.59167	14.9933	25.21	40.4183	19	18.5342	35.4217	33.3396	49.455	22
		UAS / +	Experimental	no threat	no threat	-14.2743	-42.0542	13.5057	0.669104	ns				R23E12-AD; TRH-DBD>CHRIMSON		14.1667	31.6467	28.9083	39.16	25	44.58	59.9933	58.3068	80.2533	19
		UAS / +	UAS / +	no threat	threat	-42.2997	-69.3856	-15.2138	0.000227733	***						Two ways ANOVA :
																		Df	Sum Sq	Mean Sq	F value	Pr(>F)	signf.
																Light		1	9204	9204	18.786	3.25e-05	***
																Line		2	7250	3625	7.399	0.000967	***
																Light:Line		2	2387	1193	2.436	0.092224	ns
																Residuals		110	53893	490
EXT. DATA 3F																95% family-wise confidence level
																Cond.light				Diff	Lwr	Ups	p adj	signf.
																ON		OFF		17.839	9.68247	25.9955	3.24892e-05	***
	defensive index															Line				Diff	Lwr	Upr	p adj
	genotype	no threat					threat									Experimental		GAL 4 / +		13.8998	2.48469	25.3149	0.0126844	*
		1st Qu.	Median	Mean	3rd Qu.	sample_size	1st Qu.	Median	Mean	3rd Qu.	sample_size					UAS / +		GAL 4 / +		-4.54594	-17.0624	7.97055	0.664744	ns
	R23E12-AD; TRH-DBD/+	14.3742	31.26	31.96	48.5433	18	36.4567	65.31	58.5394	76.0525	18					UAS / +		Experimental		-18.4458	-30.7772	-6.11435	0.00161362	***
	UAS TRH SiRNA/+	11.6767	28.3567	26.2389	43.33	21.00000	32.5117	54.66	55.1033	77.0883	23					Tukey multiple comparisons post hoc with Bonferroni correction
	R23E12-AD; TRH-DBD> TRH SiRNA	18.3233	27.4967	26.6109	36.6333	25.00000	21.6567	29.16	37.2651	58.3533	25					Line 1	Line 2	Cond.threat:line1	Cond.threat:line2	Diff	Lwr	Upr	p.adj	signf.
	STATISTICS	Two ways ANOVA :														GAL 4 / +	GAL 4 / +	ON	OFF	8.12955	-11.9779	28.237	0.848854	ns
				Df	Sum Sq	Mean Sq	F value	Pr(>F)	signf.							Experimental	GAL 4 / +	OFF	OFF	3.69827	-15.8421	23.2387	0.993925	ns
		Threat		1	14728	14728	28.238	4.81e-07	***							Experimental	GAL 4 / +	ON	OFF	33.0968	12.2666	53.9269	0.000157087	***
		Line		2	4032	2016	3.866	0.0235	*							UAS / +	GAL 4 / +	OFF	OFF	-9.57392	-31.008	11.8601	0.786865	ns
		Threat:Line		2	2295	1148	2.201	0.1151	ns							UAS / +	GAL 4 / +	ON	OFF	7.86214	-14.7515	30.4758	0.914233	ns
		Residuals		124	64675	522										Experimental	GAL 4 / +	OFF	ON	-4.43128	-23.1994	14.3369	0.983297	ns
		95% family-wise confidence level														Experimental	GAL 4 / +	ON	ON	24.9672	4.85973	45.0747	0.00618841	**
		Cond.threat				Diff	Lwr	Ups	p adj	signf.						UAS / +	GAL 4 / +	OFF	ON	-17.7035	-38.4359	3.02897	0.140093	ns
		no threat		threat		-21.2903	-29.2203	-13.3602	4.80816e-07	***						UAS / +	GAL 4 / +	ON	ON	-0.267403	-22.2172	21.6824	1	ns
		Line				Diff	Lwr	Upr	p adj							Experimental	Experimental	ON	OFF	29.3985	9.85809	48.9389	0.000408264	***
		Experimental		GAL 4 / +		-13.3117	-25.1536	-1.46986	0.023443	***						UAS / +	Experimental	OFF	OFF	-13.2722	-33.4551	6.91074	0.403221	ns
		UAS / +		GAL 4 / +		-4.40647	-16.5816	7.76868	0.667354	ns						UAS / +	Experimental	ON	OFF	4.16388	-17.2676	25.5954	0.993138	ns
		UAS / +		Experimental		8.90525	-2.29324	20.1037	0.14689	**						UAS / +	Experimental	OFF	ON	-42.6707	-64.1047	-21.2366	1.07468e-06	***
		Tukey multiple comparisons post hoc with Bonferroni correction														UAS / +	Experimental	ON	ON	-25.2346	-47.8482	-2.62099	0.0193991	ns
		Line 1	Line 2	Cond.threat:line1	Cond.threat:line2	Diff	Lwr	Upr	p.adj	signf.						UAS / +	UAS / +	ON	OFF	17.4361	-5.73502	40.6071	0.254262	ns
		GAL 4 / +	GAL 4 / +	no threat	threat	-26.5794	-48.6164	-4.54245	0.00854436	***
		Experimental	GAL 4 / +	threat	threat	-21.2744	-41.7106	-0.83811	0.0361507	*
		Experimental	GAL 4 / +	no threat	threat	-31.9285	-52.3648	-11.4922	0.000201314	***
		UAS / +	GAL 4 / +	threat	threat	-3.43611	-24.241	17.3688	0.996838	ns				EXT. DATA 3H
		UAS / +	GAL 4 / +	no threat	threat	-32.3006	-53.5359	-11.0652	0.00032309	***
		Experimental	GAL 4 / +	threat	no threat	5.30507	-15.1312	25.7413	0.974867	ns
		Experimental	GAL 4 / +	no threat	no threat	-5.34907	-25.7853	15.0872	0.973943	ns					courtship index
		UAS / +	GAL 4 / +	threat	no threat	23.1433	2.33845	43.9482	0.0198869	*					genotype	threat					STATISTICS (comparison to P1SPLTGAL4/+ control)
		UAS / +	GAL 4 / +	no threat	no threat	-5.72111	-26.9565	15.5143	0.970455	ns						1st Qu.	Median	Mean	3rd Qu.	sample_size
		Experimental	Experimental	no threat	threat	-10.6541	-29.3531	8.04488	0.567695	ns					P1 SPLITGAL4/+	2.70417	15.59	21.3224	32.2417	38
		UAS / +	Experimental	threat	threat	17.8383	-1.26292	36.9395	0.0817892	ns					P1>5HT1A RNAi	6.76333	31.395	37.9193	50.835	18	Wilcoxon rank sum test : W = 242.5, p-value = 0.08228
		UAS / +	Experimental	no threat	threat	-11.0262	-30.5954	8.54301	0.579735	ns					P1>5HT2A RNAi	6.12	8.32667	26.8987	41.3467	15	Wilcoxon rank sum test : W = 243, p-value = 0.4124
		UAS / +	Experimental	threat	no threat	28.4924	9.39122	47.5936	0.000450062	***					P1>5HT1B RNAi	4.30333	13.525	23.9142	36.4692	12	Wilcoxon rank sum test : W = 210, p-value = 0.6909
		UAS / +	Experimental	no threat	no threat	-0.372044	-19.9412	19.1971	1	ns					P1>5HT2B RNAi	18.08	34.99	37.2109	49.9833	29	Wilcoxon rank sum test : W = 310.5, p-value = 0.002385
		UAS / +	UAS / +	no threat	threat	-28.8644	-48.8183	-8.91061	0.00074097	***
														EXT. DATA 3I
																													Ext. FIGURE 3J
															courtship index
															genotype	threat
																1st Qu.	Median	Mean	3rd Qu.	sample_size										ΔF/F0
															P1 SPLITGAL4/+	15.83	25.43	26.41	38.35	17										genotype	pre 5HT					post 5HT
															UAS-Galpha(i) RNAi/+	6.038	20.833	26.23	45.495	9											1st Qu.	Median	Mean	3rd Qu.	sample_size	1st Qu.	Median	Mean	3rd Qu.	sample_size
															P1> Galpha(i) RNAi	42.719	52.722	51.732	65.514	12										P1>GCamP6s	-0.53	-0.31	-0.23	-0.01	6	-4.96	-2.4	3.19	-1.7	6
															P1> Galpha(o) RNAi	25.57	31.21	33.88	41.87	15											Paired t-test : t = 3,26, df = 5 ; p-value = 0.02
															STATISTICS	Kruskal-Wallis chi-squared = 8.5728, df = 2, p-value = 0.01375
																list of pairwise comparisons:		t statistic	adjusted p-value	significance
																P1 SPLITGAL4/+	UAS-Galpha(i) RNAi/+	-0.214799	1	ns
																UAS-Galpha(i) RNAi/+	P1> Galpha(i) RNAi	-3.05751	0.0063	*
																P1> Galpha(i) RNAi	P1 SPLITGAL4/+	-2.49242	0.0261	*									Ext. FIGURE 3J
																P1 SPLITGAL4/+	UAS-Galpha(o) RNAi/+	Wilcoxon rank sum exact test, W = 103, p-value = 0.3699
																														ΔF/F0
														EXT. DATA 3K																genotype	pre 5HT					post 5HT
																															1st Qu.	Median	Mean	3rd Qu.	sample_size	1st Qu.	Median	Mean	3rd Qu.	sample_size
																														P1>GCamP6s,Galpha(i)-RNAi	-0.62	-0.26	-0.3	0.37	7	-0,6	0.09	-0,84	0.39	7
															locomotion																Wilcoxon matched-pairs signed rank test : W = 6,0; p-value = 0.69
															genotype	solitary males - delta velocity (mm/s) after before threat
																1st Qu.	Median	Mean	3rd Qu.	sample_size
															P1 SPLITGAL4 / +	-0.2809	0.5664	0.7278	1.2076	58
															P1>5-HT7RNAi	-0.3758	1.1793	1.2851	2.6524	64
															P1>GALPHA(i) RNAi	-0.5442	1.4321	1.1436	2.5788	70
															STATISTICS	Kruskal-Wallis chi-squared = 2.8138, df = 2, p-value = 0.24
																list of pairwise comparisons:		t statistic	adjusted p-value	significance
																P1 SPLITGAL4 / +	P1>5-HT7RNAi	-1.43111	0.2311	ns
																P1 SPLITGAL4 / +	P1>5-HT7RNAi	-1.50983	0.1991	ns
																P1>5-HT7RNAi	P1>GALPHA(i) RNAi	-0.054832	1	ns

## Sheet: EXT. DATA 4
EXT. DATA 4A														EXT. DATA 4A
																													Ext. FIGURE 4H
	LIGHT OFF														LIGHT ON
	courtship index														courtship index															ΔF/F0
	genotype	no_threat					threat								genotype	no_threat					threat									genotype	pre 5HT					post 5HT
		1st Qu.	Median	Mean	3rd Qu.	sample_size	1st Qu.	Median	Mean	3rd Qu.	sample_size					1st Qu.	Median	Mean	3rd Qu.	sample_size	1st Qu.	Median	Mean	3rd Qu.	sample_size						1st Qu.	Median	Mean	3rd Qu.	sample_size	1st Qu.	Median	Mean	3rd Qu.	sample_size
	pLP10 Split Gal 4 / +	37.2608	45.8383	51.0812	60.1992	20	3.32833	7.50667	19.9607	29.1683	15				pLP10 Split Gal 4 / +	49.2492	57.9233	58.5962	69.285	22	3.74833	7.50667	16.4598	23.0367	15					pLP10>GCamP6s	-0.09	0.1	0.1	0.36	5	-36.6	-19.6	-22.37	-9.7	5
	UAS CHRIMSONATTP18 / +	45.8333	55.7917	58.4492	58.9542	16	7.29333	15.41	21.9814	33.6717	22				UAS CHRIMSONATTP18 / +	39.0917	49.1733	59.7089	86.3033	15	8.1175	12.4667	21	32.0825	16						Paired t-test : t = 3,56; p-value = 0.023
	pLP10 > CHRIMSON	54.6933	63.6933	66.4885	82.4208	26	6.25	26.6533	28.2267	46.375	15				pLP10 > CHRIMSON	85.82	97.5167	90.3298	100	17	97.9217	99.1683	94.715	100	20
	STATISTICS	Two ways ANOVA :													STATISTICS	Two ways ANOVA :
				Df	Sum Sq	Mean Sq	F value	Pr(>F)	signf.									Df	Sum Sq	Mean Sq	F value	Pr(>F)	signf.
		Threat		1	37150	37150	87.474	1.38e-15	***							Threat		1	10833	10833	31.14	2.1e-07	***
		Line		2	3028	1514	3.565	0.0317	*							Line		2	69621	34810	100.07	2e-16	***						Ext. FIGURE 4H
		Threat:Line		2	245	123	0.289	0.7496								Threat:Line		2	12004	6002	17.25	3.73e-07	***
		Residuals		108	45867	425										Residuals		99	34439	348
		95% family-wise confidence level														95% family-wise confidence level														ΔF/F0
		Cond.threat				Diff	Lwr	Ups	p adj	signf.						Cond.threat				Diff	Lwr	Ups	p adj	signf.						genotype	pre 5HT					post 5HT
		no threat		threat		36.2437	28.5624	43.925	3.19744e-14	***						no threat		threat		20.323	13.0968	27.5492	2.09736e-07	***							1st Qu.	Median	Mean	3rd Qu.	sample_size	1st Qu.	Median	Mean	3rd Qu.	sample_size
		Line				Diff	Lwr	Upr	p adj							Line				Diff	Lwr	Upr	p adj							pLP10>GCamP6s, Galpga(o)-RNAi	0.007	-0.03	-0.03	0.001	8	-3.77	1.7	0.71	5.1	8
		Experimental		GAL 4 / +		12.4733	1.20268	23.7439	0.0262616	*						Experimental		GAL 4 / +		53.9327	43.6145	64.2508	2.23269e-10	***							Wilcoxon matched-pairs signed rank test : W = 10,0; p-value = 0.55
		UAS / +		GAL 4 / +		5.0426	-6.43109	16.5163	0.55061	ns						UAS / +		GAL 4 / +		0.466471	-10.3394	11.2724	0.9942	ns
		UAS / +		Experimental		-7.43071	-18.4587	3.5973	0.249504	ns						UAS / +		Experimental		-53.4662	-64.2721	-42.6603	2.23274e-10	***
		Tukey multiple comparisons post hoc with Bonferroni correction														Tukey multiple comparisons post hoc with Bonferroni correction
		Line 1	Line 2	Cond.threat:line1	Cond.threat:line2	Diff	Lwr	Upr	p.adj	signf.						Line 1	Line 2	Cond.threat:line1	Cond.threat:line2	Diff	Lwr	Upr	p.adj	signf.
		GAL 4 / +	GAL 4 / +	no threat	threat	31.1205	10.6966	51.5444	0.000332122	**						GAL 4 / +	GAL 4 / +	no threat	threat	42.1364	23.9858	60.287	1.55746e-08	***
		Experimental	GAL 4 / +	threat	threat	8.266	-13.568	30.1	0.881	ns						Experimental	GAL 4 / +	threat	threat	78.2552	59.7403	96.7701	2.23273e-10	***
		Experimental	GAL 4 / +	no threat	threat	46.5278	27.1402	65.9154	4.05306e-09	***						Experimental	GAL 4 / +	no threat	threat	73.87	54.6678	93.0723	2.23295e-10	***
		UAS / +	GAL 4 / +	threat	threat	2.0207	-18.0014	22.0427	0.999703	ns						UAS / +	GAL 4 / +	threat	threat	4.54022	-14.9413	24.0217	0.984064	ns
		UAS / +	GAL 4 / +	no threat	threat	38.4885	16.9983	59.9787	1.41447e-05	***						UAS / +	GAL 4 / +	no threat	threat	43.2491	23.4559	63.0423	9.77379e-08	***
		Experimental	GAL 4 / +	threat	no threat	-22.8545	-43.2784	-2.43063	0.0189033	**						Experimental	GAL 4 / +	threat	no threat	36.1188	19.3715	52.8661	1.42658e-07	***
		Experimental	GAL 4 / +	no threat	no threat	15.4073	-2.37721	33.1918	0.129245	ns						Experimental	GAL 4 / +	no threat	no threat	31.7336	14.2293	49.2379	1.1755e-05	***
		UAS / +	GAL 4 / +	threat	no threat	-29.0998	-47.5739	-10.6257	0.000185675	***						UAS / +	GAL 4 / +	threat	no threat	-37.5962	-55.4064	-19.786	2.61585e-07	***
		UAS / +	GAL 4 / +	no threat	no threat	7.368	-12.6878	27.4238	0.893742	ns						UAS / +	GAL 4 / +	no threat	no threat	1.11268	-17.0379	19.2633	0.999974	ns
		Experimental	Experimental	no threat	threat	38.2618	18.8742	57.6494	1.38275e-06	***						Experimental	Experimental	no threat	threat	-4.3852	-22.2669	13.4965	0.979999	ns
		UAS / +	Experimental	threat	threat	-6.2453	-26.2674	13.7767	0.944448	ns						UAS / +	Experimental	threat	threat	-73.715	-91.8962	-55.5338	2.2328e-10	***
		UAS / +	Experimental	no threat	threat	30.2225	8.73233	51.7127	0.00118847	**						UAS / +	Experimental	no threat	threat	-35.0061	-53.521	-16.4912	4.47381e-06	***
		UAS / +	Experimental	threat	no threat	-44.5071	-61.8287	-27.1855	3.54475e-10	***						UAS / +	Experimental	threat	no threat	-69.3298	-88.2106	-50.449	2.23309e-10	***
		UAS / +	Experimental	no threat	no threat	-8.03929	-27.0388	10.9602	0.822359	ns						UAS / +	Experimental	no threat	no threat	-30.6209	-49.8232	-11.4187	0.000156029	***
		UAS / +	UAS / +	no threat	threat	36.4678	16.8213	56.1143	6.25079e-06	***						UAS / +	UAS / +	no threat	threat	38.7089	19.2274	58.1904	1.31659e-06	***
EXT. DATA 4B														EXT. DATA 4B
	LIGHT OFF														LIGHT ON
	defensive index														defensive index
	genotype	no_threat					threat								genotype	no_threat					threat
		1st Qu.	Median	Mean	3rd Qu.	sample_size	1st Qu.	Median	Mean	3rd Qu.	sample_size					1st Qu.	Median	Mean	3rd Qu.	sample_size	1st Qu.	Median	Mean	3rd Qu.	sample_size
	pLP10 Split Gal 4 / +	25.8233	43.3433	36.692	50.5058	20	49.4233	84.9933	69.89	92.9	15				pLP10 Split Gal 4 / +	49.2492	57.9233	58.5962	69.285	22	3.74833	7.50667	16.4598	23.0367	15
	UAS CHRIMSONATTP18 / +	28.8458	36.4083	36.6375	51.1975	16	47.6867	74.99	65.9998	88.1	22				UAS CHRIMSONATTP18 / +	39.0917	49.1733	59.7089	86.3033	15	8.1175	12.4667	21	32.0825	16
	pLP10 > CHRIMSON	10.6358	24.315	23.6667	34.7917	26	32.6033	46.69	53.9013	77.52	15				pLP10 > CHRIMSON	85.82	97.5167	90.3298	100	17	97.9217	99.1683	94.715	100	20
	STATISTICS	Two ways ANOVA :													STATISTICS	Two ways ANOVA :
				Df	Sum Sq	Mean Sq	F value	Pr(>F)	signf.									Df	Sum Sq	Mean Sq	F value	Pr(>F)	signf.
		Threat		1	29718	29718	57.779	1.14e-11	***							Threat		1	6242	6242	12.718	0.00056	***
		Line		2	4612	2306	4.483	0.0135	*							Line		2	42106	21053	42.895	3.83e-14	***
		Threat:Line		2	71	36	0.069	0.933	ns							Threat:Line		2	8974	4487	9.142	0.000227	***
		Residuals		108	55549	514										Residuals		99	48590	491
		95% family-wise confidence level														95% family-wise confidence level
		Cond.threat				Diff	Lwr	Ups	p adj	signf.						Cond.threat				Diff	Lwr	Ups	p adj	signf.
		no threat		threat		-32.4164	-40.8696	-23.9631	1.1414e-11	***						no threat		threat		-15.4267	-24.0101	-6.84336	0.000559813	***
		Line				Diff	Lwr	Upr	p adj							Line				Diff	Lwr	Upr	p adj
		Experimental		GAL 4 / +		-14.1585	-26.5618	-1.75521	0.0210374	*						Experimental		GAL 4 / +		-42.923	-55.179	-30.6669	2.24679e-10	***
		UAS / +		GAL 4 / +		-2.1576	-14.7844	10.4692	0.913196	ns						UAS / +		GAL 4 / +		-2.6738	-15.5092	10.1616	0.873538	ns
		UAS / +		Experimental		12.0009	-0.135389	24.1372	0.0533098	*						UAS / +		Experimental		40.2492	27.4138	53.0846	3.23774e-10	***
		Tukey multiple comparisons post hoc with Bonferroni correction														Tukey multiple comparisons post hoc with Bonferroni correction
		Line 1	Line 2	Cond.threat:line1	Cond.threat:line2	Diff	Lwr	Upr	p.adj	signf.						Line 1	Line 2	Cond.threat:line1	Cond.threat:line2	Diff	Lwr	Upr	p.adj	signf.
		GAL 4 / +	GAL 4 / +	no threat	threat	-33.198	-55.6744	-10.7216	0.000556588	***						GAL 4 / +	GAL 4 / +	no threat	threat	-36.413	-57.9725	-14.8535	5.22976e-05	***
		Experimental	GAL 4 / +	threat	threat	-15.9887	-40.017	8.03962	0.389358	ns						Experimental	GAL 4 / +	threat	threat	-65.1458	-87.138	-43.1536	2.25077e-10	***
		Experimental	GAL 4 / +	no threat	threat	-46.2233	-67.5593	-24.8873	1.04924e-07	***						Experimental	GAL 4 / +	no threat	threat	-59.364	-82.1727	-36.5553	5.27706e-10	***
		UAS / +	GAL 4 / +	threat	threat	-3.89015	-25.9244	18.1441	0.995604	ns						UAS / +	GAL 4 / +	threat	threat	-9.07044	-32.2108	14.0699	0.863773	ns
		UAS / +	GAL 4 / +	no threat	threat	-33.2525	-56.9024	-9.60264	0.00119232	**						UAS / +	GAL 4 / +	no threat	threat	-37.066	-60.5767	-13.5553	0.000191557	***
		Experimental	GAL 4 / +	threat	no threat	17.2093	-5.26707	39.6857	0.23654	ns						Experimental	GAL 4 / +	threat	no threat	-28.7328	-48.6255	-8.84006	0.000817155	***
		Experimental	GAL 4 / +	no threat	no threat	-13.0253	-32.5971	6.54646	0.389176	ns						Experimental	GAL 4 / +	no threat	no threat	-22.951	-43.7427	-2.15916	0.0216147	**
		UAS / +	GAL 4 / +	threat	no threat	29.3078	8.97718	49.6385	0.000817203	***						UAS / +	GAL 4 / +	threat	no threat	27.3426	6.18744	48.4977	0.00385457	***
		UAS / +	GAL 4 / +	no threat	no threat	-0.0545	-22.1259	22.0169	1	ns						UAS / +	GAL 4 / +	no threat	no threat	-0.65298	-22.2125	20.9065	0.999999	ns
		Experimental	Experimental	no threat	threat	-30.2347	-51.5707	-8.89866	0.00106107	**						Experimental	Experimental	no threat	threat	5.7818	-15.4583	27.0219	0.968434	ns
		UAS / +	Experimental	threat	threat	12.0985	-9.93569	34.1327	0.604821	ns						UAS / +	Experimental	threat	threat	56.0753	34.4794	77.6713	5.55249e-10	***
		UAS / +	Experimental	no threat	threat	-17.2638	-40.9137	6.38603	0.285931	ns						UAS / +	Experimental	no threat	threat	28.0798	6.08757	50.072	0.00448847	**
		UAS / +	Experimental	threat	no threat	42.3332	23.2708	61.3955	4.97908e-08	***						UAS / +	Experimental	threat	no threat	50.2935	27.8667	72.7204	4.51789e-08	***
		UAS / +	Experimental	no threat	no threat	12.9708	-7.93808	33.8797	0.470137	ns						UAS / +	Experimental	no threat	no threat	22.298	-0.510713	45.1067	0.0592322	ns
		UAS / +	UAS / +	no threat	threat	-29.3623	-50.9833	-7.74144	0.00196314	**						UAS / +	UAS / +	no threat	threat	-27.9956	-51.1359	-4.85517	0.00845326	***
EXT. DATA 4C														EXT. DATA 4D
courtship index														defensive index
genotype		LIGHT OFF					LIGHT ON							genotype		LIGHT OFF					LIGHT ON
		1st Qu.	Median	Mean	3rd Qu.	sample_size	1st Qu.	Median	Mean	3rd Qu.	sample_size					1st Qu.	Median	Mean	3rd Qu.	sample_size	1st Qu.	Median	Mean	3rd Qu.	sample_size
pLP10 Split Gal 4 / +		35.8408	51.3683	53.4708	68.5242	22	44.1633	50.8367	51.7164	57.5167	21			pLP10 Split Gal 4 / +		17.6217	37.9117	37.2973	55.03	22	25.82	38.3633	37.2467	50.5233	21
UAS GtACR1 / +		56.9508	70.5217	70.8968	93.6917	22	39.1867	64.8517	64.2483	96.8775	24			UAS GtACR1 / +		0	10.0017	20.607	33.94	22	0	10.8517	19.4664	25.3942	24
pLP10 > GtACR1		38.32	50.84	54.8871	72.1667	25	8.37566	12.915	17.0302	24.0417	20			pLP10 > GtACR1		18.34	35	34.1555	50.8367	25	39.7325	53.3417	52.9116	69.0192	20
		Two ways ANOVA :														Two ways ANOVA :
				Df	Sum Sq	Mean Sq	F value	Pr(>F)	signf.									Df	Sum Sq	Mean Sq	F value	Pr(>F)	signf.
		Light		1	6438	6438	12.46	0.000578	***							Light		1	728	728	1.5	0.2229	ns
		Line		2	21162	10581	20.478	1.92e-08	***							Line		2	13007	6504	13.4	5.21e-06	***
		Light:Line		2	8483	4242	8.209	0.000442	***							Light:Line		2	2786	1393	2.87	0.0604	ns
		Residuals		128	66138	517										Residuals		128	62131	485
		95% family-wise confidence level														95% family-wise confidence level
		Cond.light				Diff	Lwr	Ups	p adj	signf.						Cond.light				Diff	Lwr	Ups	p adj	signf.
		ON		OFF		-13.8691	-21.6435	-6.09476	0.00057843	***						ON		OFF		4.66422	-2.87098	12.1994	0.222907	ns
		Line				Diff	Lwr	Upr	p adj							Line				Diff	Lwr	Upr	p adj
		Experimental		GAL 4 / +		-15.1615	-26.6564	-3.66651	0.00613934	**						Experimental		GAL 4 / +		5.42385	-5.71745	16.5651	0.482623	ns
		UAS / +		GAL 4 / +		15.2768	3.84309	26.7106	0.00541141	**						UAS / +		GAL 4 / +		-17.4163	-28.4983	-6.33434	0.000841968	***
		UAS / +		Experimental		30.4383	19.1366	41.7399	8.59424e-09	***						UAS / +		Experimental		-22.8402	-33.7941	-11.8862	6.99129e-06	***
		Tukey multiple comparisons post hoc with Bonferroni correction														Tukey multiple comparisons post hoc with Bonferroni correction
		Line 1	Line 2	Cond.threat:line1	Cond.threat:line2	Diff	Lwr	Upr	p.adj	signf.						Line 1	Line 2	Cond.threat:line1	Cond.threat:line2	Diff	Lwr	Upr	p.adj	signf.
		GAL 4 / +	GAL 4 / +	ON	OFF	-1.75432	-21.8192	18.3106	0.999856	ns						GAL 4 / +	GAL 4 / +	ON	OFF	-0.0506066	-19.4982	19.397	1	ns
		Experimental	GAL 4 / +	OFF	OFF	1.41631	-17.8098	20.6424	0.999938	ns						Experimental	GAL 4 / +	OFF	OFF	-3.14181	-21.7764	15.4928	0.996525	ns
		Experimental	GAL 4 / +	ON	OFF	-36.4406	-56.7605	-16.1207	1.18449e-05	***						Experimental	GAL 4 / +	ON	OFF	15.6143	-4.08047	35.3091	0.204182	ns
		UAS / +	GAL 4 / +	OFF	OFF	17.4261	-2.40417	37.2563	0.11968	ns						UAS / +	GAL 4 / +	OFF	OFF	-16.6903	-35.9104	2.52983	0.128155	ns
		UAS / +	GAL 4 / +	ON	OFF	10.7776	-8.63513	30.1903	0.595916	ns						UAS / +	GAL 4 / +	ON	OFF	-17.8309	-36.6463	0.984573	0.0740798	ns
		Experimental	GAL 4 / +	OFF	ON	3.17063	-16.2975	22.6387	0.99705	ns						Experimental	GAL 4 / +	OFF	ON	-3.0912	-21.9603	15.7779	0.996967	ns
		Experimental	GAL 4 / +	ON	ON	-34.6863	-55.2353	-14.1372	4.42668e-05	***						Experimental	GAL 4 / +	ON	ON	15.6649	-4.25191	35.5817	0.211714	ns
		UAS / +	GAL 4 / +	OFF	ON	19.1804	-0.88454	39.2453	0.0697437	ns						UAS / +	GAL 4 / +	OFF	ON	-16.6397	-36.0873	2.80791	0.139192	ns
		UAS / +	GAL 4 / +	ON	ON	12.5319	-7.12049	32.1843	0.440902	ns						UAS / +	GAL 4 / +	ON	ON	-17.7803	-36.828	1.26748	0.0820798	ns
		Experimental	Experimental	ON	OFF	-37.8569	-57.5877	-18.1261	2.31499e-06	***						Experimental	Experimental	ON	OFF	18.7561	-0.367678	37.8799	0.0579324	ns
		UAS / +	Experimental	OFF	OFF	16.0098	-3.21638	35.2359	0.160803	ns						UAS / +	Experimental	OFF	OFF	-13.5485	-32.1831	5.08612	0.292032	ns
		UAS / +	Experimental	ON	OFF	9.36127	-9.43392	28.1564	0.701916	ns						UAS / +	Experimental	ON	OFF	-14.6891	-32.906	3.52785	0.188638	ns
		UAS / +	Experimental	OFF	ON	53.8667	33.5467	74.1866	5.70384e-11	***						UAS / +	Experimental	OFF	ON	-32.3046	-51.9994	-12.6098	7.90179e-05	***
		UAS / +	Experimental	ON	ON	47.2182	27.3055	67.1309	3.93061e-09	***						UAS / +	Experimental	ON	ON	-33.4452	-52.7452	-14.1451	2.53917e-05	***
		UAS / +	UAS / +	ON	OFF	-6.64848	-26.0612	12.7642	0.920098	ns						UAS / +	UAS / +	ON	OFF	-1.14058	-19.956	17.6749	0.999977	ns
SUPP. FIG. 4E														EXT. DATA 4F									EXT. DATA 4G
	courtship index														locomotion									courtship index
	genotype	threat					STATISTICS (comparison to P1SPLTGAL4/+ control)								genotype	solitary males - delta velocity (mm/s) after before threat								genotype	threat
		1st Qu.	Median	Mean	3rd Qu.	sample_size										1st Qu.	Median	Mean	3rd Qu.	sample_size					1st Qu.	Median	Mean	3rd Qu.	sample_size
	pLP10 SPLITGAL4/+	9.17333	15.8267	24.6353	26.27	35									PLP10SPLITGAL4/+	1.512	1.976	1.797	2.509	18				Plp10 SPLITGAL4 / +	12.222	18.4	28.638	30.011	12
	pLP10>5HT1A RNAi	4.18	23.8333	27.7721	40.0333	21	Wilcoxon rank sum test : W = 332, p-value = 0.5535								UAS_5HT2BRNAi_Dicer/+	1.305	2.342	2.298	3.414	20				UASGALPGAO_RNAi/+	21.46	32.22	30.89	37.54	14
	pLP10>5HT2A RNAi	3.75	4.18	18.2138	7.07667	7	Wilcoxon rank sum test : W = 184, p-value = 0.03942								PLP10S>5HT2BRNAi_DICER	0.02581	1.1395	0.62279	1.8047	18				PlP10>GALPHA(o) RNAi	47.29	52.18	54.77	65.9	15
	pLP10>5HT1B RNAi	6.66333	14.1767	19.6751	25.82	17	Wilcoxon rank sum test : W = 333, p-value = 0.4947								STATISTICS	Kruskal-Wallis chi-squared = 6.5201, df = 2, p-value = 0.03839								PlP10>GALPHA(i) RNAi	14.38	19.95	19.72	24.2	18
	pLP10 5HT7 RNAi	4.18	14.1833	28.0548	30.8433	9	Wilcoxon rank sum test : W = 164, p-value = 0.8614									list of pairwise comparisons:		t statistic	adjusted p-value	significance				STATISTICS	Kruskal-Wallis chi-squared =11.874, df = 2, p-value = 0.00264
																PLP10SPLITGAL4/+	UAS_5HT2BRNAi_Dicer/+	-0.662125	0.7661	ns					list of pairwise comparisons:		t statistic	adjusted p-value	significance
																PLP10SPLITGAL4/+	PLP10S>5HT2BRNAi_DICER	-1.50983	0.0983	ns					PLP10SPLITGAL4_PLUS	PLP10_GALPHAO_RNAi	-3.76217	0.0009	***
																UAS_5HT2BRNAi_Dicer/+	PLP10S>5HT2BRNAi_DICER	2.5915	0.0185	*					PLP10SPLITGAL4_PLUS	UASGALPGAO_RNAi_PLUS	-0.907313	0.5549	ns
																									UASGALPGAO_RNAi_PLUS	PLP10_GALPHAO_RNAi	-2.96047	0.0079	***
																									PLP10SPLITGAL4_PLUS	UASGALPGAi_RNAi/+	Wilcoxon rank sum exact test W = 118, p-value = 0.6921

## Sheet: EXT. DATA 5
EXT. DATA 5D
	conditions	no threat				threat
		30 sec	5 min	10min	15min	30 sec	5 min	10min	15min
	sample_size	10	10	10	10	16	24	21	18
	percentage_copulation	100	100	100	30	100	95.8333	95.2381	66.6667
	Chi-square and fisher's exact test
	30 sec no threat vs threat	p = >0,9999
	5 min no threat vs threat	p = >0,9999
	10 min no threat vs threat	p = >0,9999
	15 min no threat vs threat	p = 0,11

[truncated: 2 more sheets: EXT. DATA 6, EXT. DATA 7]
