# Supplementary material for: Mating proximity blinds threat perception
Source: Nature. 2024 Aug 28;634(8034):635–43. doi: 10.1038/s41586-024-07890-3 (PMC11485238; doi:10.1038/s41586-024-07890-3)
Supplement: Supplementary file 6 — list of the optogenetic conditions per genotype and figure [file 41586_2024_7890_MOESM6_ESM.xlsx]

## Sheet: Sheet1
	TABLE 4 - OPTOGENETIC CONDITIONS -behavior-
		Genotype	Optogenetic condition
		LC16 Split-Gal4 > UAS CsChrimson attp18	660nm_50HZ_15 rep 1000 sec ON/ 1000 OFF
		P1 Split-Gal4 > UAS CsChrimson attp2	660nm_50HZ_30sec_continuous red light
		TRHR23E12 > UAS CsChrimson attp18	660nm_50HZ_15 rep 1500 sec ON/ 500 OFF
		courtship OvAbg > UAS CsChrimson (heterozygote)	660nm_50HZ_30sec_continuous red light
		TH-C1 GAL4 > UAS CsChrimson attp18	660nm_50HZ_30sec_continuous red light
		TRH GAL4 > UAS CsChrimson attp2	660nm_50HZ_30sec_continuous red light
		pLP10 Splt-GAL4>UAS CsChrimsonattp18	660nm_50HZ_30sec_continuous red light
		pLP10 Splt-GAL4>UAS GtACR1	495nm_50HZ_15 rep 1500 sec ON/ 500 OFF
	TABLE 4 - OPTOGENETIC CONDITIONS -in vivo imaging-
		Genotype	Optogenetic condition
		LC16 LexA > LexAop CsChrimson attp2	1040 nm_10%laser_2sec continuous (at 15s and 30s)
		OvAbg > UAS CsChrimson	590nm_15 or 7 rep, 1 sec ON/ 1sec OFF (at 1min)
		TH-C' GAL4 > UAS CsChrimson attp2	1040 nm_10%laser_15sec continuous (at 30s and 75s)
		TH-C' GAL4 > UAS CsChrimson attp2	590nm_15 rep, 1 sec ON/ 1sec OFF (at 1min)
